# Supplementary material for: A spectroscopic liquid biopsy for the earlier detection of multiple cancer types
Source: Br J Cancer. 2023 Sep 16;129(10):1658–66. doi: 10.1038/s41416-023-02423-7 (PMC10645969; doi:10.1038/s41416-023-02423-7)
Supplement: Supplementary file 2 — Supplementary Data File [file 41416_2023_2423_MOESM2_ESM.xlsx]

## Sheet: Sheet1
Study ID	Sex	Age	C / NC	TYPE	DIAGNOSIS	GRADE/STAGE
B2MULTI0001	F	70	C	Ovary	Serous carcinoma	3
B2MULTI0002	F	68	C	Lung	Adenocarcinoma	1
B2MULTI0003	F	41	C	Breast	IDC, DCIS & fibroadenoma	2
B2MULTI0004	M	64	C	Kidney	Metastatic clear cell carcinoma	4
B2MULTI0005	M	34	NC	Asymptomatic	No history of cancer	N/A
B2MULTI0006	M	68	C	Prostate	Adenocarcinoma	2
B2MULTI0007	M	63	C	Prostate	Adenocarcinoma	2
B2MULTI0008	F	77	C	Colorectal	Metastatic carcinoma	4
B2MULTI0009	M	70	C	Kidney	Clear cell carcinoma	3
B2MULTI0010	F	64	C	Kidney	Metastatic RCC	4
B2MULTI0011	M	70	C	Lung	Bronchoalveolar cell (invasive) adenocarcinoma	1
B2MULTI0012	M	80	C	Pancreas	Ductal adenocarcinoma	3
B2MULTI0013	M	68	C	Prostate	Acinar adenocarcinoma	2
B2MULTI0014	M	54	C	Prostate	Microacinar adenocarcinoma	2
B2MULTI0015	F	78	C	Kidney	Clear cell carcinoma	1
B2MULTI0016	M	65	C	Colorectal	Adenocarcinoma (rectum)	1
B2MULTI0017	M	54	C	Prostate	Invasive adenocarcinoma	2
B2MULTI0018	M	60	C	Prostate	Invasive adenocarcinoma	2
B2MULTI0019	M	23	NC	Asymptomatic	No history of cancer	N/A
B2MULTI0020	M	80	C	Brain	Meningioma	1
B2MULTI0021	F	60	C	Ovary	Bilateral metastatic serous adenocarcinoma	4
B2MULTI0022	F	43	C	Kidney	Clear cell carcinoma	3
B2MULTI0023	F	59	C	Ovary	Serous carcinoma	3
B2MULTI0024	M	75	C	Colorectal	Metastatic SCC	2
B2MULTI0025	F	32	NC	Asymptomatic	No history of cancer	N/A
B2MULTI0026	M	39	C	Colorectal	Moderately differentiated adenocarcinoma	2
B2MULTI0027	F	66	C	Pancreas	Ductal adenocarcinoma	2
B2MULTI0028	F	47	C	Breast	IDC	2
B2MULTI0029	F	80	C	Brain	GBM (recurrent)	4
B2MULTI0030	M	30	NC	Symptomatic	No malignancy	N/A
B2MULTI0031	F	57	C	Lung	Metastatic SCLC	4
B2MULTI0032	F	61	C	Colorectal	Invasive adenocarcinoma	2
B2MULTI0033	F	60	NC	Symptomatic	No malignancy	N/A
B2MULTI0034	M	79	C	Pancreas	Adenocarcinoma	3
B2MULTI0035	F	51	NC	Asymptomatic	No history of cancer	N/A
B2MULTI0036	M	46	C	Kidney	RCC	2
B2MULTI0037	F	45	NC	Asymptomatic	No history of cancer	N/A
B2MULTI0038	F	28	NC	Asymptomatic	No history of cancer	N/A
B2MULTI0039	M	29	NC	Asymptomatic	No history of cancer	N/A
B2MULTI0040	M	69	C	Kidney	Clear cell carcinoma	4
B2MULTI0041	F	41	C	Lung	Metastatic adenocarcinoma	4
B2MULTI0042	M	70	C	Brain	Ependymoma	2
B2MULTI0043	F	69	C	Breast	IDC	1
B2MULTI0044	F	39	C	Ovary	Bilateral serous papillary cystadenocarcinoma	2
B2MULTI0045	F	60	C	Brain	GBM	4
B2MULTI0046	F	49	C	Colorectal	Moderately differentiated (recurrent) metastatic adenocarcinoma	4
B2MULTI0047	M	70	C	Colorectal	Peritoneal mucinous carcinoma	3
B2MULTI0048	F	49	C	Lung	Metastatic adenocarcinoma	4
B2MULTI0049	F	71	C	Pancreas	Ductal adenocarcinoma	2
B2MULTI0050	F	24	NC	Asymptomatic	No history of cancer	N/A
B2MULTI0051	F	57	C	Lung	Metastatic adenocarcinoma	4
B2MULTI0052	F	79	C	Pancreas	Adenocarcinoma	3
B2MULTI0053	M	55	C	Lung	Invasive adenocarcinoma	1
B2MULTI0054	F	72	C	Breast	Metastatic carcinoma	3
B2MULTI0055	F	64	C	Ovary	Serous papillary borderline tumour	3
B2MULTI0056	F	57	C	Colorectal	Poorly differentiated adenocarcinoma	4
B2MULTI0057	M	62	C	Prostate	Adenocarcinoma	2
B2MULTI0058	F	35	C	Breast	IDC	3
B2MULTI0059	M	64	C	Prostate	Invasive adenocarcinoma	3
B2MULTI0060	M	57	C	Prostate	Invasive acinar adenocarcinoma	2
B2MULTI0061	M	55	C	Prostate	Invasive adenocarcinoma	2
B2MULTI0062	F	22	NC	Asymptomatic	No history of cancer	N/A
B2MULTI0063	F	68	C	Breast	ILC	2
B2MULTI0064	M	80	C	Brain	GBM	4
B2MULTI0065	F	30	C	Brain	GBM	4
B2MULTI0066	M	25	NC	Asymptomatic	No history of cancer	N/A
B2MULTI0067	M	71	C	Colorectal	Moderatley differentiated adenocarcinoma	2
B2MULTI0068	M	27	NC	Asymptomatic	No history of cancer	N/A
B2MULTI0069	F	60	C	Brain	Anaplastic Oligodendroglioma	3
B2MULTI0070	F	60	NC	Symptomatic	No malignancy	N/A
B2MULTI0071	M	60	NC	Symptomatic	No malignancy	N/A
B2MULTI0072	F	69	C	Breast	Metastatic adenocarcinoma	4
B2MULTI0073	M	65	C	Kidney	Sarcomatoid RCC	4
B2MULTI0074	F	44	C	Ovary	Metastatic adenocarcinoma	4
B2MULTI0075	M	80	NC	Symptomatic	No malignancy	N/A
B2MULTI0076	F	71	C	Breast	IDC	2
B2MULTI0077	M	47	NC	Asymptomatic	No history of cancer	N/A
B2MULTI0078	F	50	NC	Asymptomatic	No history of cancer	N/A
B2MULTI0079	F	37	NC	Asymptomatic	No history of cancer	N/A
B2MULTI0080	M	60	C	Brain	GBM	4
B2MULTI0081	F	34	NC	Asymptomatic	No history of cancer	N/A
B2MULTI0082	F	77	C	Breast	IDC	2
B2MULTI0083	M	67	C	Lung	SCC	3
B2MULTI0084	F	39	NC	Asymptomatic	No history of cancer	N/A
B2MULTI0085	M	70	C	Brain	GBM	4
B2MULTI0086	M	60	C	Brain	GBM	4
B2MULTI0087	F	20	NC	Asymptomatic	No history of cancer	N/A
B2MULTI0088	M	80	NC	Symptomatic	No malignancy	N/A
B2MULTI0089	M	50	C	Brain	Anaplastic Astrocytoma	3
B2MULTI0090	M	60	C	Brain	GBM (recurrent)	4
B2MULTI0091	F	74	C	Breast	DCIS	1
B2MULTI0092	F	82	C	Breast	IDC	2
B2MULTI0093	F	32	NC	Asymptomatic	No history of cancer	N/A
B2MULTI0094	F	66	C	Breast	IDC	2
B2MULTI0095	M	61	C	Prostate	Invasive acinar adenocarcinoma	2
B2MULTI0096	M	43	C	Prostate	Invasive adenocarcinoma	2
B2MULTI0097	M	21	NC	Asymptomatic	No history of cancer	N/A
B2MULTI0098	F	40	C	Brain	Anaplastic Astrocytoma	3
B2MULTI0099	F	64	C	Pancreas	Ductal adenocarcinoma	3
B2MULTI0100	F	74	C	Pancreas	Ductal adenocarcinoma	2
B2MULTI0101	M	21	NC	Asymptomatic	No history of cancer	N/A
B2MULTI0102	M	60	C	Prostate	Adenocarcinoma	2
B2MULTI0103	F	67	C	Breast	IDC	2
B2MULTI0104	M	58	C	Breast	IDC	2
B2MULTI0105	M	70	C	Brain	GBM	4
B2MULTI0106	F	30	NC	Symptomatic	No malignancy	N/A
B2MULTI0107	M	54	C	Pancreas	Ductal adenocarcinoma	2
B2MULTI0108	M	49	C	Colorectal	Moderately differentiated invasive adenocarcinoma	3
B2MULTI0109	F	60	C	Brain	GBM	4
B2MULTI0110	M	65	C	Colorectal	Mixed adenoneuroendocrine carcinoma	1
B2MULTI0111	M	65	C	Prostate	Invasive acinar adenocarcinoma	2
B2MULTI0112	M	53	C	Prostate	Adenocarcinoma	2
B2MULTI0113	M	70	NC	Symptomatic	No malignancy	N/A
B2MULTI0114	F	50	NC	Asymptomatic	No history of cancer	N/A
B2MULTI0115	M	52	C	Lung	Adenocarcinoma	2
B2MULTI0116	F	54	C	Colorectal	Metastatic adenocarcinoma	4
B2MULTI0117	F	60	C	Kidney	Clear cell carcinoma	3
B2MULTI0118	M	62	C	Prostate	Invasive acinar & ductal adenocarcinoma	3
B2MULTI0119	M	70	C	Pancreas	Adenocarcinoma	2
B2MULTI0120	M	56	C	Colorectal	Moderately differentiated adenocarcinoma	2
B2MULTI0121	F	40	C	Brain	Anaplastic Astrocytoma	3
B2MULTI0122	F	60	NC	Symptomatic	No malignancy	N/A
B2MULTI0123	M	40	C	Brain	GBM	4
B2MULTI0124	M	33	NC	Asymptomatic	No history of cancer	N/A
B2MULTI0125	F	77	C	Lung	Invasive adenocarcinoma	2
B2MULTI0126	M	60	C	Pancreas	Ductal adenocarcinoma	2
B2MULTI0127	M	53	C	Colorectal	Moderately differentiated adenocarcinoma	3
B2MULTI0128	F	74	C	Kidney	Papillary renal cell carcinoma	2
B2MULTI0129	M	65	C	Prostate	Invasive acinar adenocarcinoma	3
B2MULTI0130	M	64	C	Kidney	Clear cell carcinoma	2
B2MULTI0131	F	54	C	Ovary	Serous carcinoma	3
B2MULTI0132	F	64	C	Breast	Mucinous carcinoma	3
B2MULTI0133	F	70	C	Breast	DCIS & Paget's disease	1
B2MULTI0134	F	67	C	Ovary	Serous carcinoma	3
B2MULTI0135	M	62	C	Colorectal	Metastatic teratoma	4
B2MULTI0136	M	30	NC	Asymptomatic	No history of cancer	N/A
B2MULTI0137	F	60	NC	Symptomatic	No malignancy	N/A
B2MULTI0138	M	70	C	Brain	GBM	4
B2MULTI0139	F	72	C	Lung	Pleomorphic carcinoma	3
B2MULTI0140	M	62	C	Lung	Metastatic poorly differentiated adenocarcinoma	4
B2MULTI0141	F	68	C	Lung	Metastatic adenocarcinoma	4
B2MULTI0142	M	58	C	Pancreas	Adenocarcinoma	3
B2MULTI0143	F	33	NC	Asymptomatic	No history of cancer	N/A
B2MULTI0144	M	53	C	Kidney	Clear cell carcinoma	4
B2MULTI0145	M	45	C	Kidney	Clear cell carcinoma	3
B2MULTI0146	M	55	C	Prostate	Invasive adenocarcinoma	2
B2MULTI0147	F	34	NC	Asymptomatic	No history of cancer	N/A
B2MULTI0148	F	49	C	Colorectal	Metastatic adenocarcinoma ex-goblet cell carcinoma	4
B2MULTI0149	M	57	C	Kidney	Clear cell carcinoma	3
B2MULTI0150	M	48	NC	Asymptomatic	No history of cancer	N/A
B2MULTI0151	F	26	C	Ovary	Metastatic teratoma	4
B2MULTI0152	M	64	C	Kidney	Clear cell carcinoma	3
B2MULTI0153	M	61	C	Colorectal	Mucinous adenocarcinoma	3
B2MULTI0154	F	27	C	Kidney	Metastatic clear cell carcinoma	4
B2MULTI0155	F	44	C	Breast	IDC	2
B2MULTI0156	M	69	C	Lung	Metastatic adenocarcinoma	4
B2MULTI0157	F	73	C	Kidney	Clear cell carcinoma	4
B2MULTI0158	M	57	C	Kidney	Clear cell carcinoma	3
B2MULTI0159	M	66	C	Prostate	Invasive adenocarcinoma	2
B2MULTI0160	F	37	NC	Asymptomatic	No history of cancer	N/A
B2MULTI0161	F	70	C	Lung	Metastatic adenocarcinoma	4
B2MULTI0162	M	70	C	Brain	Schwannoma	1
B2MULTI0163	F	64	C	Breast	IDC	2
B2MULTI0164	M	64	C	Colorectal	Adenocarcinoma	2
B2MULTI0165	M	75	C	Pancreas	IPMN	2
B2MULTI0166	F	46	C	Breast	IDC	2
B2MULTI0167	M	70	C	Kidney	Clear cell carcinoma	3
B2MULTI0168	M	47	NC	Asymptomatic	No history of cancer	N/A
B2MULTI0169	F	35	C	Breast	IDC	1
B2MULTI0170	M	30	C	Brain	GBM	4
B2MULTI0171	M	78	C	Pancreas	Ductal adenocarcinoma	3
B2MULTI0172	M	78	C	Kidney	Papillary Renal Cell Carcinoma	3
B2MULTI0173	M	39	C	Pancreas	Ductal adenocarcinoma	2
B2MULTI0174	M	78	C	Prostate	Metastatic adenocarcinoma	4
B2MULTI0175	M	30	NC	Symptomatic	No malignancy	N/A
B2MULTI0176	F	53	C	Pancreas	Adenocarcinoma	2
B2MULTI0177	F	58	C	Colorectal	Metastatic adenocarcinoma	4
B2MULTI0178	M	37	C	Colorectal	Residual poorly differentiated invasive adenocarcinoma	3
B2MULTI0179	F	44	C	Breast	IDC	2
B2MULTI0180	F	79	C	Pancreas	Ductal adenocarcinoma	2
B2MULTI0181	M	52	NC	Asymptomatic	No history of cancer	N/A
B2MULTI0182	F	62	C	Lung	Metastatic adenocarcinoma	4
B2MULTI0183	F	80	C	Brain	GBM	4
B2MULTI0184	F	62	C	Ovary	Invasive adenocarcinoma (with serous papillary and endometroid components)	3
B2MULTI0185	F	40	NC	Asymptomatic	No history of cancer	N/A
B2MULTI0186	M	60	C	Brain	GBM (recurrent)	4
B2MULTI0187	M	66	C	Prostate	Invasive adenocarcinoma	2
B2MULTI0188	F	51	C	Pancreas	Adenocarcinoma	3
B2MULTI0189	F	60	NC	Symptomatic	No malignancy	N/A
B2MULTI0190	M	40	C	Brain	GBM	4
B2MULTI0191	F	61	C	Ovary	Clear cell carcinoma	1
B2MULTI0192	F	60	C	Brain	Diffuse astrocytoma	2
B2MULTI0193	M	50	NC	Symptomatic	No malignancy	N/A
B2MULTI0194	F	72	C	Ovary	Bilateral serous carcinoma & endometrioid adenocarcinoma	1
B2MULTI0195	M	71	C	Lung	Metastatic adenocarcinoma	4
B2MULTI0196	F	62	C	Pancreas	Ductal adenocarcinoma	2
B2MULTI0197	F	63	C	Lung	Invasive adenocarcinoma	2
B2MULTI0198	F	66	C	Ovary	Serous carcinoma	2
B2MULTI0199	M	80	C	Brain	GBM	4
B2MULTI0200	F	25	NC	Asymptomatic	No history of cancer	N/A
B2MULTI0201	F	---	NC	Asymptomatic	No history of cancer	N/A
B2MULTI0202	M	30	NC	Symptomatic	No malignancy	N/A
B2MULTI0203	M	54	C	Prostate	Invasive acinar adenocarcinoma	2
B2MULTI0204	F	20	NC	Symptomatic	No malignancy	N/A
B2MULTI0205	M	60	C	Brain	Subependymoma	1
B2MULTI0206	F	65	C	Kidney	Clear cell carcinoma	4
B2MULTI0207	M	56	C	Lung	LCLC	4
B2MULTI0208	M	69	C	Kidney	Clear cell carcinoma	3
B2MULTI0209	F	24	NC	Asymptomatic	No history of cancer	N/A
B2MULTI0210	F	66	C	Lung	Metastatic adenocarcinoma	4
B2MULTI0211	F	60	NC	Symptomatic	No malignancy	N/A
B2MULTI0212	M	50	C	Brain	GBM	4
B2MULTI0213	F	60	C	Lung	Metastatic adenocarcinoma	4
B2MULTI0214	M	77	C	Lung	Adenocarcinoma	1
B2MULTI0215	F	50	C	Brain	Meningioma	1
B2MULTI0216	M	59	C	Kidney	Clear cell carcinoma	3
B2MULTI0217	M	72	C	Prostate	Invasive acinar adenocarcinoma	2
B2MULTI0218	M	64	C	Pancreas	Adenocarcinoma	3
B2MULTI0219	F	55	C	Lung	Adenocarcinoma	1
B2MULTI0220	F	70	C	Kidney	TCC	3
B2MULTI0221	F	24	NC	Asymptomatic	No history of cancer	N/A
B2MULTI0222	M	51	C	Kidney	Clear cell carcinoma	2
B2MULTI0223	F	83	C	Breast	ILC	2
B2MULTI0224	F	44	C	Ovary	Bilateral teratomas	1
B2MULTI0225	F	73	C	Kidney	Clear cell carcinoma	3
B2MULTI0226	M	61	C	Lung	SCC	1
B2MULTI0227	M	21	NC	Asymptomatic	No history of cancer	N/A
B2MULTI0228	F	56	C	Lung	Metastatic adenocarcinoma	4
B2MULTI0229	F	60	NC	Symptomatic	No malignancy	N/A
B2MULTI0230	F	70	NC	Symptomatic	No malignancy	N/A
B2MULTI0231	M	65	C	Colorectal	Poorly/moderately differentiated metastatic adenocarcinoma	4
B2MULTI0232	F	77	C	Lung	Undifferentiated adenocarcinoma	4
B2MULTI0233	F	70	C	Breast	ILC	2
B2MULTI0234	F	69	C	Ovary	Serous carcinoma	3
B2MULTI0235	F	64	C	Ovary	Mucinous neoplasm & endometrioid adenofibroma	1
B2MULTI0236	M	74	C	Colorectal	Adenocarcinoma	2
B2MULTI0237	M	30	C	Brain	GBM	4
B2MULTI0238	M	67	C	Prostate	Invasive acinar adenocarcinoma	2
B2MULTI0239	F	60	NC	Symptomatic	No malignancy	N/A
B2MULTI0240	F	58	C	Kidney	Clear cell carcinoma (with sarcomatoid areas)	3
B2MULTI0241	M	63	C	Pancreas	Intraepithelial neoplasia	3
B2MULTI0242	M	54	C	Lung	Metastatic adenocarcinoma	4
B2MULTI0243	M	67	C	Prostate	Invasive adenocarcinoma	2
B2MULTI0244	M	62	C	Lung	Metastatic adenocarcinoma	4
B2MULTI0245	F	72	C	Pancreas	Ductal adenocarcinoma	3
B2MULTI0246	F	80	C	Brain	Pituitary adenoma	2
B2MULTI0247	F	57	C	Ovary	Serous carcinoma	1
B2MULTI0248	F	52	C	Ovary	Metastatic poorly differentiated carcinoma	4
B2MULTI0249	M	65	C	Kidney	Clear cell carcinoma	3
B2MULTI0250	M	55	C	Kidney	Clear cell carcinoma	1
B2MULTI0251	M	73	C	Kidney	Clear cell carcinoma	3
B2MULTI0252	F	66	C	Colorectal	Mucinous adenocarcinoma (appendix)	3
B2MULTI0253	M	73	C	Pancreas	Adenocarcinoma	3
B2MULTI0254	M	40	NC	Symptomatic	No malignancy	N/A
B2MULTI0255	M	72	C	Pancreas	Ductal adenocarcinoma	3
B2MULTI0256	M	69	C	Pancreas	Ductal adenocarcinoma	2
B2MULTI0257	M	63	C	Prostate	Invasive acinar adenocarcinoma	2
B2MULTI0258	M	58	C	Pancreas	Ductal adenocarcinoma	2
B2MULTI0259	F	77	C	Pancreas	Adenocarcinoma	3
B2MULTI0260	F	66	C	Breast	IDC	1
B2MULTI0261	M	81	C	Lung	Adenocarcinoma	2
B2MULTI0262	M	68	C	Pancreas	Adenocarcinoma	3
B2MULTI0263	F	60	NC	Symptomatic	No malignancy	N/A
B2MULTI0264	F	62	C	Ovary	Serous adenocarcinoma	3
B2MULTI0265	F	79	C	Breast	IDC	2
B2MULTI0266	F	77	C	Pancreas	Ductal adenocarcinoma	3
B2MULTI0267	F	77	C	Lung	Adenocarcinoma	2
B2MULTI0268	F	68	C	Ovary	Borderline serous cystadenofibroma	1
B2MULTI0269	F	31	C	Kidney	Clear cell carcinoma	2
B2MULTI0270	F	24	NC	Asymptomatic	No history of cancer	N/A
B2MULTI0271	F	50	C	Ovary	Mucinous adenocarcinoma	1
B2MULTI0272	M	40	NC	Symptomatic	No malignancy	N/A
B2MULTI0273	F	60	NC	Symptomatic	No malignancy	N/A
B2MULTI0274	F	48	C	Lung	Metastatic adenocarcinoma	4
B2MULTI0275	F	67	C	Pancreas	Adenocarcinoma	3
B2MULTI0276	M	24	NC	Asymptomatic	No history of cancer	N/A
B2MULTI0277	M	62	C	Prostate	Adenocarcinoma	2
B2MULTI0278	F	74	C	Ovary	Serous papillary carcinoma	3
B2MULTI0279	F	70	C	Lung	Mucinous adenocarcinoma	2
B2MULTI0280	M	61	C	Prostate	Invasive adenocarcinoma	2
B2MULTI0281	M	22	NC	Asymptomatic	No history of cancer	N/A
B2MULTI0282	M	54	C	Colorectal	Moderately differentiated adenocarcinoma	2
B2MULTI0283	F	68	C	Pancreas	Poorly differentianted carcinoma	2
B2MULTI0284	F	49	C	Breast	IDC	2
B2MULTI0285	F	73	C	Ovary	Serous carcinoma	4
B2MULTI0286	M	82	C	Lung	Metastatic adenocarcinoma	4
B2MULTI0287	M	51	C	Prostate	Invasive acinar adenocarcinoma	2
B2MULTI0288	F	75	C	Pancreas	Adenocarcinoma	3
B2MULTI0289	F	23	NC	Asymptomatic	No history of cancer	N/A
B2MULTI0290	M	21	NC	Asymptomatic	No history of cancer	N/A
B2MULTI0291	M	60	C	Prostate	Invasive adenocarcinoma (with focal extraprostatic extension)	2
B2MULTI0292	M	45	C	Kidney	Clear cell carcinoma	3
B2MULTI0293	F	87	C	Ovary	Serous carcinoma	1
B2MULTI0294	F	38	C	Colorectal	Mucinous neoplasm (appendix)	1
B2MULTI0295	M	65	C	Prostate	Adenocarcinoma	2
B2MULTI0296	F	54	C	Breast	Medullary carcinoma	1
B2MULTI0297	M	63	C	Lung	Metastatic adenocarcinoma	4
B2MULTI0298	F	55	C	Breast	DCIS	1
B2MULTI0299	F	50	NC	Symptomatic	No malignancy	N/A
B2MULTI0300	M	70	C	Brain	Anaplastic Oligodendroglioma	3
B2MULTI0301	M	64	C	Colorectal	Moderate differentiated metastatic adenocarcinoma	4
B2MULTI0302	M	23	NC	Asymptomatic	No history of cancer	N/A
B2MULTI0303	M	73	C	Colorectal	Moderately differentiated invasive adenocarcinoma	2
B2MULTI0304	F	80	NC	Symptomatic	No malignancy	N/A
B2MULTI0305	M	63	C	Prostate	Invasive adenocarcinoma	1
B2MULTI0306	M	62	C	Prostate	Adenocarcinoma	2
B2MULTI0307	M	57	C	Kidney	Clear cell carcinoma	1
B2MULTI0308	F	40	C	Brain	Medulloblastoma	3
B2MULTI0309	F	70	C	Breast	Metastatic adenocarcinoma	4
B2MULTI0310	F	64	C	Kidney	Clear cell carcinoma	3
B2MULTI0311	M	52	C	Kidney	Clear cell carcinoma	1
B2MULTI0312	M	62	C	Pancreas	Metastatic pancreatic adenocarcinoma	4
B2MULTI0313	M	40	C	Brain	Meningioma	1
B2MULTI0314	F	62	C	Breast	IDC	2
B2MULTI0315	F	28	NC	Asymptomatic	No history of cancer	N/A
B2MULTI0316	F	88	C	Breast	IDC	1
B2MULTI0317	M	67	C	Prostate	Adenocarcinoma	2
B2MULTI0318	F	62	C	Ovary	Carcinosarcoma	3
B2MULTI0319	F	77	C	Breast	IDC	3
B2MULTI0320	F	41	NC	Asymptomatic	No history of cancer	N/A
B2MULTI0321	M	22	NC	Asymptomatic	No history of cancer	N/A
B2MULTI0322	F	62	C	Colorectal	Metastatic adenocarcinoma ex-goblet cell carcinoma	4
B2MULTI0323	M	60	C	Brain	GBM	4
B2MULTI0324	M	70	NC	Symptomatic	No malignancy	N/A
B2MULTI0325	F	68	C	Breast	Solid and cribiform DCIS with central necrosis	1
B2MULTI0326	F	69	C	Kidney	Clear cell carcinoma	3
B2MULTI0327	M	38	NC	Asymptomatic	No history of cancer	N/A
B2MULTI0328	F	62	C	Colorectal	Moderately differentiated adenocarcinoma	2
B2MULTI0329	F	57	C	Kidney	RCC	4
B2MULTI0330	M	53	C	Colorectal	Metastatic adenocarcinoma & peritoneal mucinous carcinoma	4
B2MULTI0331	M	46	C	Lung	Metastatic adenocarcinoma	4
B2MULTI0332	F	64	C	Colorectal	Adenocarcinoma	2
B2MULTI0333	M	51	C	Prostate	Invasive acinar adenocarcinoma	2
B2MULTI0334	M	80	NC	Symptomatic	No malignancy	N/A
B2MULTI0335	M	31	NC	Asymptomatic	No history of cancer	N/A
B2MULTI0336	F	44	C	Lung	Metastatic adenocarcinoma	4
B2MULTI0337	M	67	C	Lung	Metastatic poorly differentiated NSCLC	4
B2MULTI0338	F	58	NC	Asymptomatic	No history of cancer	N/A
B2MULTI0339	F	49	NC	Asymptomatic	No history of cancer	N/A
B2MULTI0340	M	60	NC	Symptomatic	No malignancy	N/A
B2MULTI0341	M	50	NC	Symptomatic	No malignancy	N/A
B2MULTI0342	F	64	C	Ovary	Poorly differentiated serous carcinoma	3
B2MULTI0343	F	75	C	Ovary	Serous carcinoma	3
B2MULTI0344	F	76	C	Colorectal	Moderately differentiated adenocarcinoma	2
B2MULTI0345	M	63	C	Prostate	Invasive acinar adenocarcinoma	2
B2MULTI0346	F	---	NC	Asymptomatic	No history of cancer	N/A
B2MULTI0347	M	69	C	Prostate	Adenocarcinoma	2
B2MULTI0348	F	60	C	Brain	GBM	4
B2MULTI0349	F	75	C	Colorectal	Poorly differentiated adenocarcinoma	3
B2MULTI0350	M	66	C	Prostate	Invasive adenocarcinoma	2
B2MULTI0351	F	76	C	Breast	Pleomorphic ILC	3
B2MULTI0352	F	51	C	Kidney	Clear cell carcinoma	2
B2MULTI0353	F	62	C	Kidney	Clear cell carcinoma	3
B2MULTI0354	M	58	C	Prostate	Invasive acinar adenocarcinoma	2
B2MULTI0355	M	---	NC	Asymptomatic	No history of cancer	N/A
B2MULTI0356	F	70	C	Brain	GBM	4
B2MULTI0357	F	50	NC	Asymptomatic	No history of cancer	N/A
B2MULTI0358	M	80	C	Lung	SCC	2
B2MULTI0359	M	70	NC	Symptomatic	No malignancy	N/A
B2MULTI0360	F	49	C	Breast	Metastatic adenocarcinoma	4
B2MULTI0361	M	34	NC	Asymptomatic	No history of cancer	N/A
B2MULTI0362	F	50	C	Brain	Meningioma	1
B2MULTI0363	F	80	NC	Symptomatic	No malignancy	N/A
B2MULTI0364	F	30	NC	Asymptomatic	No history of cancer	N/A
B2MULTI0365	F	60	NC	Symptomatic	No malignancy	N/A
B2MULTI0366	F	80	NC	Symptomatic	No malignancy	N/A
B2MULTI0367	F	57	C	Ovary	Serous carcinoma	2
B2MULTI0368	F	71	C	Lung	SCC	2
B2MULTI0369	F	62	C	Breast	IDC	3
B2MULTI0370	F	60	C	Lung	Metastatic adenocarcinoma	4
B2MULTI0371	M	67	C	Prostate	Microacinar adenocarcinoma	2
B2MULTI0372	F	40	NC	Symptomatic	No malignancy	N/A
B2MULTI0373	M	80	C	Brain	GBM	4
B2MULTI0374	F	32	C	Breast	IDC	3
B2MULTI0375	F	40	C	Brain	GBM	4
B2MULTI0376	F	66	C	Kidney	Clear cell carcinoma	4
B2MULTI0377	F	73	C	Ovary	Clear cell carcinoma (recurrent)	3
B2MULTI0378	M	60	NC	Symptomatic	No malignancy	N/A
B2MULTI0379	F	59	C	Pancreas	Adenocarcinoma	3
B2MULTI0380	M	72	C	Pancreas	Adenocarcinoma	2
B2MULTI0381	M	74	C	Pancreas	Ductal adenocarcinoma	2
B2MULTI0382	M	41	NC	Asymptomatic	No history of cancer	N/A
B2MULTI0383	F	35	NC	Asymptomatic	No history of cancer	N/A
B2MULTI0384	F	74	C	Kidney	Clear cell carcinoma	1
B2MULTI0385	F	58	C	Lung	LCLC NET	2
B2MULTI0386	M	60	C	Brain	GBM	4
B2MULTI0387	M	20	NC	Asymptomatic	No history of cancer	N/A
B2MULTI0388	F	40	NC	Asymptomatic	No history of cancer	N/A
B2MULTI0389	M	70	C	Kidney	Papillary RCC	2
B2MULTI0390	F	67	C	Ovary	Poorly differentiated carcinoma	2
B2MULTI0391	F	72	C	Lung	Metastatic adenocarcinoma	4
B2MULTI0392	M	60	C	Brain	GBM	4
B2MULTI0393	M	40	NC	Symptomatic	No malignancy	N/A
B2MULTI0394	F	20	NC	Asymptomatic	No history of cancer	N/A
B2MULTI0395	F	51	C	Ovary	Bilateral serous adenocarcinomas	3
B2MULTI0396	F	72	C	Lung	Metastatic adenocarcinoma	4
B2MULTI0397	F	70	C	Pancreas	Ductal adenocarcinoma	3
B2MULTI0398	F	30	NC	Symptomatic	No malignancy	N/A
B2MULTI0399	F	49	C	Breast	IDC	2
B2MULTI0400	F	58	C	Colorectal	Moderately differentiated adenocarcinoma	3
B2MULTI0401	F	21	NC	Asymptomatic	No history of cancer	N/A
B2MULTI0402	F	37	NC	Asymptomatic	No history of cancer	N/A
B2MULTI0403	M	45	C	Colorectal	Moderately differentiated adenocarcinoma	3
B2MULTI0404	F	57	C	Breast	IDC	2
B2MULTI0405	M	77	C	Kidney	Clear cell carcinoma	2
B2MULTI0406	M	70	NC	Symptomatic	No malignancy	N/A
B2MULTI0407	F	70	NC	Symptomatic	No malignancy	N/A
B2MULTI0408	M	60	NC	Symptomatic	No malignancy	N/A
B2MULTI0409	F	51	C	Pancreas	Ductal adenocarcinoma	2
B2MULTI0410	M	46	C	Prostate	Invasive adenocarcinoma	2
B2MULTI0411	F	80	C	Brain	GBM	4
B2MULTI0412	F	62	C	Ovary	Poorly differentiated serous carcinoma	3
B2MULTI0413	F	44	NC	Asymptomatic	No history of cancer	N/A
B2MULTI0414	M	54	NC	Asymptomatic	No history of cancer	N/A
B2MULTI0415	M	56	C	Pancreas	Adenocarcinoma	2
B2MULTI0416	F	77	C	Lung	Adenocarcinoma	3
B2MULTI0417	F	50	C	Brain	GBM	4
B2MULTI0418	M	61	C	Prostate	Adenocarcinoma	2
B2MULTI0419	F	60	C	Brain	GBM	4
B2MULTI0420	F	51	C	Breast	DCIS	1
B2MULTI0421	M	52	C	Colorectal	Metastatic moderately differentiated adenocarcinoma	4
B2MULTI0422	F	65	C	Ovary	Serous papillary carcinoma	2
B2MULTI0423	M	50	NC	Symptomatic	No malignancy	N/A
B2MULTI0424	M	70	NC	Symptomatic	No malignancy	N/A
B2MULTI0425	F	67	C	Ovary	Serous adenocarcinoma	2
B2MULTI0426	M	23	NC	Asymptomatic	No history of cancer	N/A
B2MULTI0427	M	63	C	Colorectal	Mucinous adenocarcinoma (recurrent)	2
B2MULTI0428	F	89	C	Breast	IDC	2
B2MULTI0429	F	60	C	Brain	GBM	4
B2MULTI0430	M	64	C	Prostate	Acinar adenocarcinoma	2
B2MULTI0431	F	62	C	Colorectal	Moderately differentiated adenocarcinoma	3
B2MULTI0432	F	68	C	Breast	Bilateral metastatic adenocarcinoma	4
B2MULTI0433	M	50	C	Colorectal	Moderately differentiated adenocarcinoma	3
B2MULTI0434	F	70	C	Brain	Meningioma	1
B2MULTI0435	M	72	C	Pancreas	Ductal adenocarcinoma	3
B2MULTI0436	F	20	NC	Asymptomatic	No history of cancer	N/A
B2MULTI0437	M	68	C	Prostate	Invasive adenocarcinoma	3
B2MULTI0438	F	78	C	Kidney	RCC	3
B2MULTI0440	F	65	C	Kidney	Clear cell carcinoma	3
B2MULTI0441	F	55	C	Colorectal	Moderately differentiated adenocarcinoma	3
B2MULTI0442	M	24	NC	Asymptomatic	No history of cancer	N/A
B2MULTI0443	F	30	C	Brain	Meningioma	1
B2MULTI0444	M	60	NC	Symptomatic	No malignancy	N/A
B2MULTI0445	M	50	NC	Symptomatic	No malignancy	N/A
B2MULTI0446	F	79	C	Ovary	Papillary serous adenocarcinoma	3
B2MULTI0447	M	50	C	Brain	GBM	4
B2MULTI0448	M	70	NC	Symptomatic	No malignancy	N/A
B2MULTI0449	F	44	C	Breast	IDC	2
B2MULTI0450	M	33	NC	Asymptomatic	No history of cancer	N/A
B2MULTI0451	F	48	C	Kidney	Clear cell carcinoma (with extensive rhabdoid & focal sarcomatoid areas)	4
B2MULTI0452	M	68	C	Colorectal	Adenocarcinoma	2
B2MULTI0453	M	48	C	Pancreas	Ductal adenocarcinoma	3
B2MULTI0454	M	65	NC	Asymptomatic	No history of cancer	N/A
B2MULTI0455	F	60	NC	Symptomatic	No malignancy	N/A
B2MULTI0456	M	65	C	Lung	Metastatic adenocarcinoma	4
B2MULTI0457	M	81	C	Kidney	Clear cell carcinoma	3
B2MULTI0458	M	68	C	Lung	Adenocarcinoma	1
B2MULTI0459	M	51	C	Prostate	Adenocarcinoma	2
B2MULTI0460	F	51	C	Colorectal	Moderately to poorly differentiated squamous cell carcinoma	3
B2MULTI0461	F	51	C	Ovary	Adenoid cystic carcinoma	1
B2MULTI0462	F	60	C	Colorectal	Metastatic moderately differentiated colorectal adenocarcinoma	4
B2MULTI0463	F	45	C	Breast	IDC	3
B2MULTI0464	M	53	C	Prostate	Adenocarcinoma	2
B2MULTI0465	F	70	C	Pancreas	Ductal adenocarcinoma	3
B2MULTI0466	F	67	C	Ovary	Clear cell carcinoma	1
B2MULTI0467	M	66	C	Lung	SCC	3
B2MULTI0468	M	70	C	Pancreas	Ductal adenocarcinoma	2
B2MULTI0469	M	51	C	Prostate	Adenocarcinoma	2
B2MULTI0470	F	83	C	Colorectal	Moderately differentiated adenocarcinoma	3
B2MULTI0471	F	68	C	Ovary	Adenocarcinoma with psammoma bodies	3
B2MULTI0472	F	57	C	Breast	IDC	2
B2MULTI0473	F	58	C	Pancreas	Adenocarcinoma	3
B2MULTI0474	M	61	C	Kidney	Metastatic RCC	4
B2MULTI0475	F	50	C	Breast	Metastatic adenocarcinoma	4
B2MULTI0476	M	60	C	Brain	GBM	4
B2MULTI0477	M	58	C	Prostate	Invasive adenocarcinoma	2
B2MULTI0478	M	59	C	Colorectal	Invasive moderately differentiated squamous cell carcinoma	3
B2MULTI0479	M	41	NC	Asymptomatic	No history of cancer	N/A
B2MULTI0480	F	70	C	Pancreas	Adenocarcinoma	3
B2MULTI0481	F	73	C	Breast	IDC	1
B2MULTI0482	F	63	C	Breast	IDC	1
B2MULTI0483	F	55	C	Ovary	Poorly differentiated adenocarcinoma	3
B2MULTI0484	F	70	NC	Symptomatic	No malignancy	N/A
B2MULTI0485	M	62	C	Kidney	Clear cell carcinoma	2
B2MULTI0486	F	60	NC	Symptomatic	No malignancy	N/A
B2MULTI0487	F	71	C	Lung	Metastatic adenocarcinoma	4
B2MULTI0488	M	70	C	Pancreas	Ductal adenocarcinoma	2
B2MULTI0489	F	26	NC	Asymptomatic	No history of cancer	N/A
B2MULTI0490	F	50	NC	Symptomatic	No malignancy	N/A
B2MULTI0491	M	59	C	Pancreas	Ductal adenocarcinoma	3
B2MULTI0492	F	71	C	Pancreas	Ductal adenocarcinoma	2
B2MULTI0493	F	30	NC	Symptomatic	No malignancy	N/A
B2MULTI0494	M	66	NC	Asymptomatic	No history of cancer	N/A
B2MULTI0495	M	65	C	Prostate	Invasive adenocarcinoma	2
B2MULTI0496	M	67	C	Lung	Metastatic adenocarcinoma	4
B2MULTI0497	F	23	NC	Asymptomatic	No history of cancer	N/A
B2MULTI0498	M	57	C	Kidney	Clear cell carcinoma	4
B2MULTI0499	M	71	C	Pancreas	Adenocarcinoma	3
B2MULTI0500	F	40	C	Brain	Oligodendroglioma	2
B2MULTI0501	F	41	NC	Asymptomatic	No history of cancer	N/A
B2MULTI0502	F	---	NC	Asymptomatic	No history of cancer	N/A
B2MULTI0503	F	75	C	Ovary	Metastatic carcinosarcoma	4
B2MULTI0504	F	64	C	Pancreas	Adenocarcinoma	2
B2MULTI0505	M	59	C	Prostate	Invasive acinar adenocarcinoma	2
B2MULTI0506	M	59	C	Colorectal	Adenocarcinoma	1
B2MULTI0507	M	50	NC	Symptomatic	No malignancy	N/A
B2MULTI0508	M	73	C	Colorectal	Adenocarcinoma	2
B2MULTI0509	M	71	NC	Symptomatic	Rheumatoid lung nodule	N/A
B2MULTI0510	M	70	NC	Symptomatic	No malignancy	N/A
B2MULTI0511	M	59	C	Kidney	Clear cell carcinoma	2
B2MULTI0512	M	48	C	Colorectal	Invasive adenocarcinoma	1
B2MULTI0513	M	75	NC	Symptomatic	No evidence of malignancy	N/A
B2MULTI0514	M	60	C	Brain	GBM	4
B2MULTI0515	M	61	C	Kidney	Clear cell carcinoma	1
B2MULTI0516	M	68	C	Brain	CNS Lymphoma	Not Staged
B2MULTI0517	M	80	NC	Symptomatic	No malignancy	N/A
B2MULTI0518	F	67	C	Brain	GBM	4
B2MULTI0519	F	27	C	Kidney	Chromophobe RCC	1
B2MULTI0520	M	80	NC	Symptomatic	Benign chrondoid hamartoma	N/A
B2MULTI0521	M	60	C	Prostate	Invasive adenocarcinoma	2
B2MULTI0522	F	60	C	Pancreas	Adenocarcinoma	2
B2MULTI0523	M	62	C	Kidney	RCC	1
B2MULTI0524	M	55	C	Pancreas	Adenocarcinoma	2
B2MULTI0525	M	63	C	Kidney	Clear cell carcinoma	2
B2MULTI0526	F	54	C	Breast	IDC	3
B2MULTI0527	M	72	C	Kidney	Papillary RCC	1
B2MULTI0528	M	75	C	Pancreas	Adenocarcinoma	3
B2MULTI0529	F	66	C	Colorectal	Adenocarcinoma	1
B2MULTI0530	F	83	C	Colorectal	Adenocarcinoma	3
B2MULTI0531	M	56	C	Colorectal	Adenocarcinoma	3
B2MULTI0532	M	71	C	Lung	SCC	3
B2MULTI0533	M	63	C	Prostate	Microacinar adenocarcinoma	3
B2MULTI0534	F	60	C	Ovary	Poorly differentiated adenocarcinoma	3
B2MULTI0535	M	59	C	Kidney	Clear cell carcinoma	1
B2MULTI0536	F	67	C	Lung	Adenocarcinoma	2
B2MULTI0537	F	82	C	Brain	GBM	4
B2MULTI0538	M	66	C	Prostate	Invasive adenocarcinoma	2
B2MULTI0539	M	63	C	Lung	SCC	3
B2MULTI0540	M	68	C	Brain	GBM	4
B2MULTI0541	M	56	C	Pancreas	Adenocarcinoma	2
B2MULTI0542	M	74	C	Lung	Adenocarcinoma	2
B2MULTI0543	F	60	NC	Symptomatic	No malignancy	N/A
B2MULTI0544	M	57	C	Kidney	Metastatic RCC	4
B2MULTI0545	M	71	C	Kidney	Clear cell carcinoma	1
B2MULTI0546	F	90	C	Breast	Pleomorphic ILC	3
B2MULTI0547	F	56	C	Pancreas	Adenocarcinoma	2
B2MULTI0548	F	75	NC	Symptomatic	Emphysematous lung with areas of mature fibrous tissue, some focally calcified	N/A
B2MULTI0549	M	87	C	Pancreas	Adenocarcinoma	Unknown
B2MULTI0550	M	67	C	Pancreas	Ductal adenocarcinoma	3
B2MULTI0551	F	84	C	Brain	GBM	4
B2MULTI0552	F	59	C	Ovary	Serous carcinoma	3
B2MULTI0553	F	70	C	Breast	IDC	3
B2MULTI0554	F	47	NC	Symptomatic	Endometriosis with benign Brenner tumour	N/A
B2MULTI0555	F	82	C	Ovary	Serous carcinoma	3
B2MULTI0556	F	64	NC	Symptomatic	No significant abnormality	N/A
B2MULTI0557	F	41	C	Breast	IDC	2
B2MULTI0558	F	70	C	Lung	SCC	3
B2MULTI0559	F	58	C	Brain	GBM	4
B2MULTI0560	F	50	C	Brain	Metastatic (breast primary)	4
B2MULTI0561	M	66	C	Colorectal	Invasive adenocarcinoma	3
B2MULTI0562	M	69	C	Prostate	Invasive adenocarcinoma	2
B2MULTI0563	F	74	C	Breast	Invasive mucinous carcinoma	2
B2MULTI0564	F	49	C	Kidney	Clear cell carcinoma	1
B2MULTI0565	F	58	C	Brain	GBM	4
B2MULTI0566	F	50	C	Breast	IDC	3
B2MULTI0567	M	78	C	Lung	SCC	1
B2MULTI0568	F	66	C	Lung	Adenocarcinoma	3
B2MULTI0569	M	76	C	Colorectal	Adenocarcinoma	1
B2MULTI0570	F	55	C	Colorectal	Adenocarcinoma	2
B2MULTI0571	M	60	C	Prostate	Invasive acinar adenocarcinoma	2
B2MULTI0572	F	21	C	Ovary	Complex borderline serous adenocarcinoma with adenofibroma	1
B2MULTI0573	F	58	C	Ovary	Metastatic serous carcinoma	4
B2MULTI0574	F	53	C	Kidney	Metastatic clear cell carcinoma	4
B2MULTI0575	F	49	C	Kidney	Metastatic clear cell carcinoma	4
B2MULTI0576	F	66	C	Lung	Adenocarcinoma	2
B2MULTI0577	F	66	C	Colorectal	Adenocarcinoma	2
B2MULTI0578	M	70	C	Brain	Metastatic (lung primary)	4
B2MULTI0579	M	73	C	Kidney	Clear cell carcinoma	1
B2MULTI0580	M	80	NC	Symptomatic	No malignancy	N/A
B2MULTI0581	M	77	C	Lung	lung adenocarcinoma	3
B2MULTI0582	M	75	C	Colorectal	Adenocarcinoma	2
B2MULTI0583	M	56	C	Kidney	Clear cell carcinoma	1
B2MULTI0584	F	51	C	Pancreas	Adenocarcinoma	2
B2MULTI0585	M	69	NC	Symptomatic	Necrotising granulomatous lesion (benign) in right lung	N/A
B2MULTI0586	F	75	C	Lung	SCC	1
B2MULTI0587	M	71	C	Pancreas	Adenocarcinoma	2
B2MULTI0588	F	49	C	Lung	SCC	4
B2MULTI0589	M	68	C	Lung	SCC	2
B2MULTI0590	M	53	C	Brain	Metastatic (lung primary)	4
B2MULTI0591	M	64	C	Kidney	Papillary RCC	1
B2MULTI0592	M	60	NC	Symptomatic	No malignancy	N/A
B2MULTI0593	M	68	C	Pancreas	NET	1
B2MULTI0594	F	46	C	Lung	Adenocarcinoma	1
B2MULTI0595	M	60	C	Kidney	Papillary RCC	1
B2MULTI0596	F	61	C	Brain	GBM	4
B2MULTI0597	M	64	C	Prostate	Invasive adenocarcinoma	2
B2MULTI0598	M	64	C	Prostate	Invasive adenocarcinoma	3
B2MULTI0599	M	63	C	Pancreas	NET	1
B2MULTI0600	F	61	NC	Symptomatic	No evidence of malignancy	N/A
B2MULTI0601	M	65	C	Lung	SCC	4
B2MULTI0602	M	69	C	Lung	SCC	4
B2MULTI0603	F	28	C	Brain	Oligodendroglioma	3
B2MULTI0604	F	63	C	Pancreas	Adenocarcinoma	4
B2MULTI0605	F	48	C	Ovary	Serous carcinoma	4
B2MULTI0606	M	57	C	Pancreas	NET	1
B2MULTI0607	M	78	C	Lung	Metastatic adenocarcinoma NSCLC	4
B2MULTI0608	M	55	C	Colorectal	Moderately to poorly differentiated, ulcerated and necrotic adenocarcinoma	3
B2MULTI0609	M	50	C	Kidney	Metastatic clear cell carcinoma	4
B2MULTI0610	F	32	C	Ovary	Poorly differentiated metastatic endometroid adenocarcinoma	4
B2MULTI0611	M	70	C	Pancreas	Adenocarcinoma	3
B2MULTI0612	F	65	C	Pancreas	Adenocarcinoma	3
B2MULTI0613	M	59	C	Prostate	Invasive adenocarcinoma	3
B2MULTI0614	F	63	C	Kidney	Clear cell carcinoma	2
B2MULTI0615	F	71	C	Ovary	Serous carcinoma	3
B2MULTI0616	M	69	C	Pancreas	Liposarcoma	1
B2MULTI0617	F	72	C	Brain	CNS Lymphoma	Not Staged
B2MULTI0618	M	65	NC	Symptomatic	Colorectal precursor	N/A
B2MULTI0619	M	80	C	Colorectal	Adenocarcinoma	3
B2MULTI0620	M	60	C	Brain	GBM	4
B2MULTI0621	M	70	C	Colorectal	Adenocarcinoma	2
B2MULTI0622	M	66	C	Prostate	Invasive acinar adenocarcinoma	2
B2MULTI0623	M	47	C	Colorectal	Adenocarcinoma	4
B2MULTI0624	M	72	C	Lung	Adenocarcinoma	2
B2MULTI0625	M	67	C	Pancreas	Adenocarcinoma	3
B2MULTI0626	M	68	C	Prostate	Adenocarcinoma	2
B2MULTI0627	M	70	C	Lung	SCC	1
B2MULTI0628	M	52	C	Brain	GBM	4
B2MULTI0629	F	50	C	Brain	Metastatic (lung primary)	4
B2MULTI0631	M	60	C	Kidney	Clear cell carcinoma	3
B2MULTI0632	M	53	C	Kidney	Clear cell carcinoma	3
B2MULTI0633	M	46	C	Prostate	Invasive adenocarcinoma	2
B2MULTI0634	M	44	C	Lung	SCC	3
B2MULTI0635	F	84	C	Colorectal	Adenocarcinoma	1
B2MULTI0636	M	67	C	Pancreas	Adenocarcinoma	3
B2MULTI0637	M	77	NC	Symptomatic	Crohn's disease	N/A
B2MULTI0638	F	78	C	Lung	Adenocarcinoma	2
B2MULTI0639	F	66	C	Ovary	Metastatic serous adenocarcinoma	4
B2MULTI0640	F	29	C	Colorectal	Adenocarcinoma	2
B2MULTI0641	F	58	C	Breast	ILC	2
B2MULTI0642	F	60	C	Ovary	Metastatic serous adenocarcinoma	4
B2MULTI0643	F	68	C	Ovary	Serous carcinoma	3
B2MULTI0644	F	47	NC	Symptomatic	Overian serous benign cystadenoma	N/A
B2MULTI0645	M	51	C	Lung	Adenocarcinoma	3
B2MULTI0646	M	60	C	Colorectal	Metastatic invasive carcinoma	4
B2MULTI0647	F	76	C	Kidney	Invasive papillary TCC	1
B2MULTI0648	F	69	C	Breast	IDC	2
B2MULTI0649	M	71	C	Colorectal	Adenocarcinoma	3
B2MULTI0650	F	68	C	Brain	GBM	4
B2MULTI0651	M	70	C	Brain	GBM	4
B2MULTI0652	F	61	C	Pancreas	Adenocarcinoma	2
B2MULTI0653	M	61	NC	Symptomatic	Fibrosis and chronic inflammation	N/A
B2MULTI0654	F	30	NC	Symptomatic	No malignancy	N/A
B2MULTI0655	M	78	C	Kidney	Clear cell carcinoma	1
B2MULTI0656	M	73	C	Prostate	Invasive adenocarcinoma	2
B2MULTI0657	F	80	C	Breast	IDC	3
B2MULTI0658	M	75	NC	Symptomatic	Chronic carbon-pigmented inflammatory cells in fibrous stroma	N/A
B2MULTI0659	M	55	C	Kidney	Clear cell carcinoma	1
B2MULTI0660	F	42	C	Breast	IDC	2
B2MULTI0661	F	70	C	Lung	SCC	2
B2MULTI0662	F	39	C	Ovary	Serous carcinoma	3
B2MULTI0663	M	55	C	Pancreas	Adenocarcinoma	2
B2MULTI0664	M	77	C	Kidney	Clear cell carcinoma	3
B2MULTI0665	F	67	C	Lung	SCC	3
B2MULTI0666	M	58	C	Colorectal	Adenocarcinoma	2
B2MULTI0667	M	67	C	Prostate	Adenocarcinoma	2
B2MULTI0668	F	50	NC	Symptomatic	No malignancy	N/A
B2MULTI0669	F	75	C	Breast	IDC	3
B2MULTI0670	M	71	NC	Symptomatic	Colorectal polyp	N/A
B2MULTI0671	M	74	C	Pancreas	Adenocarcinoma	2
B2MULTI0672	F	70	C	Ovary	Malignant Brenner tumour	3
B2MULTI0673	M	42	C	Kidney	Clear cell carcinoma	1
B2MULTI0674	F	77	NC	Symptomatic	Pulmonary embolism	N/A
B2MULTI0675	F	58	C	Brain	Metastatic (unknown primary)	4
B2MULTI0676	F	49	C	Breast	IDC	2
B2MULTI0677	M	60	NC	Symptomatic	No evidence of malignancy within pancreatic and/or colorectal tissues	N/A
B2MULTI0678	F	50	C	Ovary	Mucinous adenocarcinoma	1
B2MULTI0679	M	71	C	Colorectal	Adenocarcinoma	2
B2MULTI0680	F	63	C	Lung	Adenocarcinoma	1
B2MULTI0681	M	50	NC	Symptomatic	No malignancy	N/A
B2MULTI0682	M	57	C	Colorectal	Adenocarcinoma	4
B2MULTI0683	F	57	C	Ovary	Residual poorly differentiated carcinoma in the left ovary with tiny foci in the omentum	3
B2MULTI0684	M	73	C	Colorectal	Adenocarcinoma	1
B2MULTI0685	M	44	C	Lung	SCC	3
B2MULTI0686	F	30	NC	Symptomatic	No malignancy	N/A
B2MULTI0687	M	68	NC	Symptomatic	Fibrosis, calcification and chronic inflammation of left lung and obstructed bronchus	N/A
B2MULTI0688	M	59	C	Pancreas	Adenocarcinoma	2
B2MULTI0689	M	60	NC	Symptomatic	No malignancy	N/A
B2MULTI0690	F	45	NC	Symptomatic	Benign ovarian cellular fibrothecomas	N/A
B2MULTI0691	M	74	C	Lung	SCC	1
B2MULTI0692	M	76	C	Colorectal	Invasive adenocarcinoma	3
B2MULTI0693	M	66	C	Prostate	Invasive acinar adenocarcinoma	2
B2MULTI0694	M	57	C	Prostate	Invasive adenocarcinoma	3
B2MULTI0695	M	65	C	Prostate	Adenocarcinoma	2
B2MULTI0696	M	72	C	Brain	GBM	4
B2MULTI0697	F	80	NC	Symptomatic	No malignancy	N/A
B2MULTI0698	F	66	C	Lung	SCC	3
B2MULTI0699	F	44	C	Colorectal	Adenocarcinoma	3
B2MULTI0700	M	66	C	Colorectal	Adenocarcinoma	3
B2MULTI0701	M	68	C	Brain	GBM	4
B2MULTI0702	F	61	C	Lung	SCC	3
B2MULTI0703	M	62	NC	Symptomatic	Subpleural fibrosis	N/A
B2MULTI0704	F	44	C	Lung	SCC	3
B2MULTI0705	F	20	NC	Symptomatic	No malignancy	N/A
B2MULTI0706	M	30	NC	Symptomatic	No malignancy	N/A
B2MULTI0707	M	61	C	Prostate	Invasive adenocarcinoma	3
B2MULTI0708	F	66	C	Breast	ILC	2
B2MULTI0709	M	59	C	Lung	Adenocarcinoma	2
B2MULTI0710	F	60	NC	Symptomatic	No malignancy	N/A
B2MULTI0711	M	66	C	Prostate	Microacinar adenocarcinoma	3
B2MULTI0712	F	74	C	Colorectal	Adenocarcinoma	3
B2MULTI0713	F	59	C	Colorectal	Invasive adenocarcinoma	2
B2MULTI0714	M	80	NC	Symptomatic	No malignancy	N/A
B2MULTI0715	F	84	C	Brain	GBM	4
B2MULTI0716	F	53	C	Lung	Pleomorphic carcinoma	3
B2MULTI0717	M	68	C	Colorectal	Invasive adenocarcinoma	2
B2MULTI0718	M	47	C	Prostate	Adenocarcinoma	2
B2MULTI0719	M	75	C	Pancreas	Adenocarcinoma	3
B2MULTI0720	M	59	C	Pancreas	Mucinous adenocarcinoma	2
B2MULTI0721	F	71	C	Pancreas	Ductal adenocarcinoma	4
B2MULTI0722	M	50	C	Kidney	Metastatic RCC	4
B2MULTI0723	M	77	C	Colorectal	Adenocarcinoma	2
B2MULTI0724	M	83	C	Colorectal	Adenocarcinoma	1
B2MULTI0725	M	82	C	Colorectal	Adenocarcinoma	1
B2MULTI0726	M	72	C	Prostate	Invasive adenocarcinoma	3
B2MULTI0727	F	82	C	Brain	GBM	4
B2MULTI0728	F	57	C	Brain	Metastatic (renal primary)	4
B2MULTI0729	F	61	C	Breast	ILC	2
B2MULTI0730	F	66	C	Pancreas	Adenocarcinoma	3
B2MULTI0731	F	82	C	Breast	IDC	2
B2MULTI0733	F	55	C	Brain	Astrocytoma	2
B2MULTI0734	F	52	C	Ovary	Clear cell carcinoma	3
B2MULTI0735	F	73	C	Colorectal	Poorly differentiated adenocarcinoma	4
B2MULTI0736	M	60	NC	Symptomatic	No malignancy	N/A
B2MULTI0737	F	54	C	Breast	IDC	3
B2MULTI0738	M	62	C	Pancreas	Ductal adenocarcinoma	3
B2MULTI0739	M	75	C	Kidney	Clear cell carcinoma	1
B2MULTI0740	F	75	C	Brain	GBM	4
B2MULTI0741	M	68	C	Kidney	Clear cell carcinoma	1
B2MULTI0742	M	56	C	Pancreas	Adenocarcinoma	3
B2MULTI0743	M	70	C	Colorectal	Mucinous adenocarcinoma	2
B2MULTI0744	M	69	C	Lung	Metastatic poorly differentiated NSCLC	4
B2MULTI0745	F	58	NC	Symptomatic	Benign endometrial polyps showing simple endometrial hyperplasia	N/A
B2MULTI0746	F	66	C	Pancreas	NET	2
B2MULTI0747	F	57	C	Breast	IDC	2
B2MULTI0748	F	63	C	Lung	SCC	3
B2MULTI0749	M	58	C	Prostate	Invasive acinar adenocarcinoma	2
B2MULTI0750	F	72	C	Brain	GBM	4
B2MULTI0751	F	56	C	Brain	Metastatic (breast primary)	4
B2MULTI0752	M	64	C	Prostate	Adenocarcinoma	2
B2MULTI0753	M	76	C	Colorectal	Mucinous adenocarcinoma	2
B2MULTI0754	F	70	NC	Symptomatic	No malignancy	N/A
B2MULTI0755	M	71	C	Prostate	Adenocarcinoma	2
B2MULTI0756	F	64	NC	Asymptomatic	No history of cancer	N/A
B2MULTI0757	M	66	C	Prostate	Invasive adenocarcinoma	3
B2MULTI0758	M	71	C	Brain	Metastatic (melanoma primary)	4
B2MULTI0759	F	50	C	Brain	Meningioma	2
B2MULTI0760	M	40	NC	Symptomatic	No malignancy	N/A
B2MULTI0761	F	67	C	Lung	Adenocarcinoma	3
B2MULTI0762	F	60	C	Brain	GBM	4
B2MULTI0763	M	70	C	Kidney	Clear cell carcinoma	1
B2MULTI0764	M	51	C	Prostate	Invasive adenocarcinoma	2
B2MULTI0765	M	52	C	Prostate	Invasive adenocarcinoma	2
B2MULTI0766	M	51	C	Brain	Gliosarcoma	4
B2MULTI0767	F	80	NC	Symptomatic	No malignancy	N/A
B2MULTI0768	M	56	C	Kidney	Metastatic RCC	4
B2MULTI0769	F	50	C	Breast	IDC	3
B2MULTI0770	F	53	C	Breast	IDC	2
B2MULTI0771	M	53	C	Kidney	Metastatic RCC	4
B2MULTI0772	M	69	C	Prostate	Invasive adenocarcinoma	2
B2MULTI0773	M	60	C	Pancreas	Adenocarcinoma	2
B2MULTI0774	M	50	NC	Symptomatic	No malignancy	N/A
B2MULTI0775	M	58	C	Kidney	Metastatic clear cell carcinoma	4
B2MULTI0776	F	80	C	Breast	Lobular, ductal & papillar carcinoma (mixed)	3
B2MULTI0777	F	71	C	Brain	Oligodendroglioma	2
B2MULTI0778	F	61	C	Colorectal	Metastatic adenocarcinoma	4
B2MULTI0779	F	56	C	Breast	IDC	3
B2MULTI0780	M	65	C	Lung	Adenocarcinoma	2
B2MULTI0781	M	70	C	Prostate	Invasive adenocarcinoma	2
B2MULTI0782	M	78	C	Lung	Adenocarcinoma	2
B2MULTI0783	M	82	C	Colorectal	Adenocarcinoma	2
B2MULTI0784	F	84	C	Colorectal	Adenocarcinoma	2
B2MULTI0785	F	82	C	Breast	ILC	2
B2MULTI0786	F	63	C	Pancreas	Adenocarcinoma	3
B2MULTI0787	M	70	NC	Asymptomatic	No history of cancer	N/A
B2MULTI0788	M	76	C	Colorectal	Adenocarcinoma	3
B2MULTI0789	M	58	C	Colorectal	Invasive poorly differentiated adenocarcinoma	3
B2MULTI0790	M	74	NC	Symptomatic	Chronic lung inflammation	N/A
B2MULTI0791	F	60	C	Kidney	Clear cell carcinoma	1
B2MULTI0792	M	63	C	Brain	GBM	4
B2MULTI0793	F	69	C	Breast	ILC	2
B2MULTI0794	F	62	C	Kidney	Clear cell carcinoma	1
B2MULTI0795	F	54	C	Pancreas	Adenocarcinoma	2
B2MULTI0796	F	56	C	Kidney	Clear cell carcinoma	2
B2MULTI0797	F	50	NC	Symptomatic	No malignancy	N/A
B2MULTI0798	M	46	C	Lung	Adenocarcinoma	4
B2MULTI0799	F	61	NC	Symptomatic	Benign hamartoma	N/A
B2MULTI0800	M	59	C	Lung	Adenocarcinoma	2
B2MULTI0801	M	70	C	Brain	GBM	4
B2MULTI0802	M	78	C	Colorectal	Adenocarcinoma	2
B2MULTI0804	F	49	C	Breast	Multifocal IDC	1
B2MULTI0805	M	72	C	Brain	GBM	4
B2MULTI0806	M	59	C	Brain	GBM	4
B2MULTI0807	F	68	C	Kidney	Clear cell carcinoma	1
B2MULTI0808	M	55	C	Pancreas	Adenocarcinoma	3
B2MULTI0809	F	30	NC	Symptomatic	No malignancy	N/A
B2MULTI0810	M	49	C	Kidney	Metastatic clear cell carcinoma	4
B2MULTI0811	F	52	C	Brain	GBM	4
B2MULTI0812	M	71	C	Pancreas	Met Adenocarc	4
B2MULTI0813	M	41	C	Colorectal	Invasive adenocarcinoma (with areas of mucinous differentiation)	3
B2MULTI0814	M	47	C	Prostate	Adenocarcinoma	2
B2MULTI0815	M	60	NC	Symptomatic	No malignancy	N/A
B2MULTI0816	M	68	C	Lung	SCC	3
B2MULTI0817	F	73	C	Brain	Metastatic (lung primary)	4
B2MULTI0818	M	66	C	Prostate	Invasive adenocarcinoma	2
B2MULTI0819	M	61	C	Brain	GBM	4
B2MULTI0821	M	80	C	Colorectal	Adenocarcinoma	1
B2MULTI0822	F	80	C	Ovary	Serous carcinoma	3
B2MULTI0823	F	71	NC	Asymptomatic	No history of cancer	N/A
B2MULTI0824	F	73	C	Brain	Metastatic (non-melanoma primary)	4
B2MULTI0825	M	20	C	Lung	Mucinous adenocarcinoma	1
B2MULTI0826	M	81	C	Brain	GBM	4
B2MULTI0827	M	70	NC	Symptomatic	No malignancy	N/A
B2MULTI0828	M	55	NC	Symptomatic	Polyp surveillance	N/A
B2MULTI0829	M	77	C	Brain	GBM	4
B2MULTI0830	F	83	C	Breast	IDC	3
B2MULTI0831	M	63	C	Lung	SCC	4
B2MULTI0832	M	60	C	Brain	Meningioma	2
B2MULTI0833	F	25	C	Brain	Oligodendroglioma	2
B2MULTI0834	F	74	C	Breast	IDC	2
B2MULTI0835	M	86	C	Lung	SCC	3
B2MULTI0836	F	30	NC	Symptomatic	No malignancy	N/A
B2MULTI0837	M	65	C	Colorectal	Adenocarcinoma	1
B2MULTI0838	M	56	C	Colorectal	Adenocarcinoma (recurrent)	2
B2MULTI0839	F	61	C	Pancreas	Adenocarcinoma	3
B2MULTI0840	F	67	C	Breast	IDC	3
B2MULTI0841	M	76	C	Colorectal	Adenocarcinoma	2
B2MULTI0842	M	60	NC	Symptomatic	No malignancy	N/A
B2MULTI0843	M	39	C	Brain	GBM	4
B2MULTI0844	M	68	C	Colorectal	Adenocarcinoma	3
B2MULTI0845	F	53	C	Breast	Multifocal ILC	2
B2MULTI0846	M	73	C	Lung	Adenocarcinoma	2
B2MULTI0847	F	71	C	Kidney	Clear cell carcinoma	1
B2MULTI0848	M	52	C	Prostate	Adenocarcinoma	2
B2MULTI0849	M	56	C	Prostate	Invasive acinar adenocarcinoma	2
B2MULTI0850	F	47	C	Brain	Metastatic (endometrial primary)	4
B2MULTI0851	F	69	C	Kidney	Metastatic RCC	4
B2MULTI0852	M	74	C	Brain	GBM	4
B2MULTI0853	M	68	C	Kidney	Papillary RCC	2
B2MULTI0854	F	78	NC	Symptomatic	IBS	N/A
B2MULTI0855	M	59	C	Brain	GBM	4
B2MULTI0856	F	64	C	Breast	ILC	3
B2MULTI0857	M	80	NC	Asymptomatic	No history of cancer	N/A
B2MULTI0858	M	59	C	Kidney	Papillary RCC	1
B2MULTI0859	M	57	NC	Symptomatic	Emhysematous lung with cysts and respiratory bronchiolitis	N/A
B2MULTI0860	M	79	C	Colorectal	Invasive adenocarcinoma	3
B2MULTI0861	M	68	NC	Symptomatic	No evidence of malignancy - some reactive changes in pneumocytes	N/A
B2MULTI0862	F	73	C	Kidney	Clear cell carcinoma	1
B2MULTI0863	M	66	C	Prostate	Invasive acinar adenocarcinoma	2
B2MULTI0864	F	48	C	Kidney	Clear cell carcinoma	1
B2MULTI0865	M	56	C	Prostate	Invasive adenocarcinoma	2
B2MULTI0866	M	64	C	Prostate	Invasive adenocarcinoma	2
B2MULTI0867	M	54	C	Prostate	Invasive acinar adenocarcinoma	2
B2MULTI0868	F	78	NC	Symptomatic	Benign ovarian mucinous cystadenoma	N/A
B2MULTI0869	F	44	C	Brain	GBM	4
B2MULTI0870	F	69	C	Colorectal	Adenocarcinoma	4
B2MULTI0871	F	60	NC	Symptomatic	No malignancy	N/A
B2MULTI0872	F	46	C	Ovary	Mucinous neoplasm	1
B2MULTI0873	M	48	NC	Symptomatic	Lung congestion and early organising fibrosis with some obstructive features	N/A
B2MULTI0874	F	40	C	Pancreas	Adenocarcinoma	3
B2MULTI0875	M	59	C	Colorectal	Invasive adenocarcinoma	2
B2MULTI0876	F	72	C	Breast	DCIS	3
B2MULTI0877	F	64	C	Breast	IDC	3
B2MULTI0878	M	54	C	Kidney	Clear cell carcinoma	1
B2MULTI0879	F	57	C	Kidney	Clear cell carcinoma	1
B2MULTI0880	M	83	C	Pancreas	Adenocarcinoma	4
B2MULTI0881	M	52	NC	Symptomatic	No evidence of malignancy	N/A
B2MULTI0882	M	66	C	Colorectal	Adenocarcinoma	3
B2MULTI0883	F	53	C	Ovary	Well differentiated adenocarcinoma	1
B2MULTI0884	M	56	C	Kidney	Papillary RCC	1
B2MULTI0885	M	40	NC	Symptomatic	No malignancy	N/A
B2MULTI0886	F	82	C	Kidney	Clear cell carcinoma & metastatic RCC	4
B2MULTI0887	M	30	C	Brain	Meningioma	2
B2MULTI0888	F	77	C	Breast	IDC	1
B2MULTI0889	F	57	C	Pancreas	Ductal adenocarcinoma	2
B2MULTI0890	F	55	C	Brain	Metastatic (lung primary)	4
B2MULTI0891	M	68	C	Colorectal	Invasive adenocarcinoma	2
B2MULTI0892	F	33	C	Colorectal	Metastatic adenocarcinoma (recurrent)	4
B2MULTI0893	F	76	C	Kidney	Clear cell carcinoma	1
B2MULTI0894	F	69	C	Ovary	Serous carcinoma	3
B2MULTI0895	M	66	C	Brain	GBM	4
B2MULTI0896	F	69	NC	Symptomatic	Focal atypical adenomatous hyperplasia (benign), fibrosis and inflammation in right lobe	N/A
B2MULTI0897	F	60	NC	Symptomatic	No malignancy	N/A
B2MULTI0898	M	57	C	Colorectal	Adenocarcinoma	3
B2MULTI0899	F	65	C	Breast	IDC	2
B2MULTI0900	M	67	C	Brain	GBM	4
B2MULTI0901	F	61	C	Breast	Carcinoma	3
B2MULTI0902	F	67	NC	Symptomatic	No evidence of malignancy	N/A
B2MULTI0903	M	65	C	Prostate	Adenocarcinoma	2
B2MULTI0904	F	47	C	Breast	IDC	3
B2MULTI0905	F	69	C	Pancreas	Adenocarcinoma	3
B2MULTI0906	F	70	NC	Symptomatic	No malignancy	N/A
B2MULTI0907	F	69	C	Lung	Metastatic SCC	4
B2MULTI0908	M	66	NC	Symptomatic	Chronic inflammation and pleural fibrosis, focally calcified in right lobe	N/A
B2MULTI0909	F	71	C	Brain	GBM	4
B2MULTI0910	F	81	C	Breast	IDC	2
B2MULTI0911	F	49	C	Lung	Adenocarcinoma	2
B2MULTI0912	M	61	C	Brain	GBM	4
B2MULTI0913	M	73	C	Lung	SCC	3
B2MULTI0914	F	50	C	Kidney	Clear cell carcinoma	2
B2MULTI0915	F	81	C	Breast	IDC	3
B2MULTI0916	F	48	NC	Symptomatic	Ovarian and cervix cysts	N/A
B2MULTI0917	M	66	C	Kidney	Clear cell carcinoma	1
B2MULTI0918	M	69	C	Prostate	Invasive adenocarcinoma	2
B2MULTI0919	M	72	C	Colorectal	Adenocarcinoma	3
B2MULTI0920	F	68	C	Kidney	Clear cell carcinoma	1
B2MULTI0921	F	78	C	Kidney	Clear cell carcinoma	2
B2MULTI0922	M	64	C	Lung	Adenocarcinoma	3
B2MULTI0923	M	68	NC	Symptomatic	No evidence of malignancy	N/A
B2MULTI0924	M	82	NC	Asymptomatic	No history of cancer	N/A
B2MULTI0925	F	68	C	Breast	IDC & invasive mucinous carcinoma (mixed)	2
B2MULTI0926	M	65	C	Lung	Adenocarcinoma NSCLC	3
B2MULTI0927	F	76	C	Pancreas	Adenocarcinoma	3
B2MULTI0928	M	67	NC	Symptomatic	No evidence of malignancy	N/A
B2MULTI0929	M	65	C	Prostate	Invasive adenocarcinoma	2
B2MULTI0930	M	34	NC	Asymptomatic	No history of cancer	N/A
B2MULTI0931	F	59	NC	Asymptomatic	No history of cancer	N/A
B2MULTI0932	M	63	C	Prostate	Invasive adenocarcinoma	2
B2MULTI0933	M	70	C	Lung	SCC	2
B2MULTI0934	M	82	C	Kidney	Metastatic RCC	4
B2MULTI0935	M	75	C	Lung	SCC	3
B2MULTI0936	M	57	C	Prostate	Invasive acinar adenocarcinoma	2
B2MULTI0937	F	42	NC	Symptomatic	IBS	N/A
B2MULTI0938	F	70	C	Breast	IDC	2
B2MULTI0939	M	73	C	Colorectal	Adenocarcinoma	3
B2MULTI0940	F	53	C	Ovary	Metastatic adenocarcinoma (with endometrioid carcinoma)	4
B2MULTI0941	F	83	C	Breast	IDC & ILC	2
B2MULTI0942	M	75	NC	Symptomatic	Pleural fibrosis, chronic inflammation and focal granulomatous inflammation of lung	N/A
B2MULTI0943	M	58	C	Colorectal	Adenocarcinoma	2
B2MULTI0944	M	50	NC	Symptomatic	No malignancy	N/A
B2MULTI0945	F	43	C	Brain	Metastatic (melanoma primary)	4
B2MULTI0946	F	70	C	Brain	Metastatic (breast primary)	4
B2MULTI0947	F	64	C	Breast	IDC	3
B2MULTI0948	F	80	NC	Symptomatic	No malignancy	N/A
B2MULTI0949	F	51	C	Pancreas	Ductal adenocarcinoma	4
B2MULTI0950	F	70	C	Brain	GBM	4
B2MULTI0951	M	44	C	Kidney	Clear cell carcinoma	1
B2MULTI0952	M	75	C	Pancreas	NET	2
B2MULTI0953	F	47	C	Brain	Oligodendroglioma	3
B2MULTI0954	F	40	C	Brain	GBM	4
B2MULTI0955	M	69	C	Colorectal	Mucinous adenocarcinoma	2
B2MULTI0956	M	30	NC	Symptomatic	No malignancy	N/A
B2MULTI0957	F	80	C	Pancreas	Adenocarcinoma	4
B2MULTI0958	M	40	NC	Symptomatic	No malignancy	N/A
B2MULTI0959	M	81	C	Kidney	Clear cell carcinoma	1
B2MULTI0960	F	63	NC	Symptomatic	Benign hamartoma	N/A
B2MULTI0961	F	49	C	Breast	IDC	2
B2MULTI0962	M	68	C	Prostate	Invasive acinar adenocarcinoma	3
B2MULTI0963	F	61	C	Kidney	Clear cell carcinoma	1
B2MULTI0964	F	73	C	Brain	Metastatic (lung primary)	4
B2MULTI0965	F	70	NC	Symptomatic	Combined benign fibrothecoma & bilateral adenofibroma	N/A
B2MULTI0966	F	79	C	Lung	Invasive adenocarcinoma	4
B2MULTI0967	F	80	C	Brain	Metastatic (breast primary)	4
B2MULTI0969	M	59	C	Colorectal	Moderately differentiated invasive adenocarcinoma	2
B2MULTI0970	F	60	NC	Symptomatic	No malignancy	N/A
B2MULTI0971	F	64	NC	Symptomatic	Colorectal polyp	N/A
B2MULTI0972	F	53	C	Breast	Multifocal ILC	2
B2MULTI0973	M	73	C	Pancreas	NET	1
B2MULTI0974	F	20	NC	Symptomatic	No malignancy	N/A
B2MULTI0975	F	74	C	Colorectal	Adenocarcinoma	2
B2MULTI0976	F	62	C	Breast	IDC	3
B2MULTI0977	M	64	C	Kidney	Clear cell carcinoma	3
B2MULTI0978	M	58	C	Brain	GBM	4
B2MULTI0979	F	71	C	Ovary	Poorly differentiated adenocarcinoma	3
B2MULTI0980	F	50	C	Breast	IDC	3
B2MULTI0981	M	69	C	Colorectal	Adenocarcinoma	3
B2MULTI0982	F	81	C	Lung	Adenocarcinoma	2
B2MULTI0983	F	66	C	Kidney	Metastatic RCC	4
B2MULTI0984	M	76	C	Colorectal	Adenocarcinoma	2
B2MULTI0985	F	57	NC	Symptomatic	Chronic inflammation with patchy organising pneumonia	N/A
B2MULTI0986	F	60	C	Breast	IDC	1
B2MULTI0987	F	48	C	Lung	Adenocarcinoma	3
B2MULTI0988	F	54	NC	Symptomatic	Benign ovarian mucinous cystadenoma	N/A
B2MULTI0989	M	59	C	Colorectal	Adenocarcinoma	2
B2MULTI0990	M	60	C	Prostate	Adenocarcinoma	2
B2MULTI0991	M	49	C	Kidney	Clear cell carcinoma	1
B2MULTI0992	M	70	C	Brain	GBM	4
B2MULTI0993	M	66	C	Lung	Adenocarcinoma	1
B2MULTI0994	M	46	C	Brain	Gliosarcoma	4
B2MULTI0995	F	65	C	Lung	Adenocarcinoma	2
B2MULTI0996	F	73	C	Lung	Adenocarcinoma	1
B2MULTI0997	M	69	C	Prostate	Invasive adenocarcinoma	2
B2MULTI0998	M	73	C	Colorectal	Adenocarcinoma	3
B2MULTI0999	M	69	C	Prostate	Adenocarcinoma	2
B2MULTI1000	M	56	C	Lung	Adenocarcinoma	3
B2MULTI1001	F	41	C	Ovary	Mucinous adenocarcinoma	1
B2MULTI1002	M	55	C	Prostate	Invasive adenocarcinoma	2
B2MULTI1003	M	45	C	Kidney	Metastatic RCC	4
B2MULTI1004	F	72	C	Brain	Metastatic (lung primary)	4
B2MULTI1005	F	76	C	Colorectal	Adenocarcinoma	3
B2MULTI1006	F	72	C	Breast	Invasive apocrine carcinoma	2
B2MULTI1007	M	61	C	Kidney	Clear cell carcinoma	1
B2MULTI1008	M	64	C	Prostate	Acinar & ductal adenocarcinoma	2
B2MULTI1009	M	81	C	Lung	SCC	1
B2MULTI1010	F	77	C	Lung	SCC	2
B2MULTI1011	F	71	C	Ovary	Serous carcinoma & metastatic carcinoma (within omentum)	4
B2MULTI1012	F	57	C	Colorectal	Residual poorly differentiated adenocarcinoma	2
B2MULTI1013	M	70	NC	Symptomatic	Small granulomas (benign) in response of previous inflammation	N/A
B2MULTI1014	F	53	C	Brain	Oligodendroglioma	2
B2MULTI1015	F	69	C	Brain	GBM	4
B2MULTI1016	F	57	C	Colorectal	Adenocarcinoma	1
B2MULTI1017	F	83	C	Lung	Mucinous adenocarcinoma	2
B2MULTI1018	F	64	C	Ovary	Poorly differentiated carcinoma	3
B2MULTI1019	M	70	NC	Symptomatic	No malignancy	N/A
B2MULTI1020	F	75	C	Lung	Adenocarcinoma	3
B2MULTI1021	F	20	NC	Symptomatic	No malignancy	N/A
B2MULTI1022	F	82	C	Lung	SCC	2
B2MULTI1023	F	60	C	Kidney	Metastatic RCC	4
B2MULTI1024	M	57	C	Prostate	Adenocarcinoma	2
B2MULTI1025	M	62	C	Prostate	Invasive cribiform & acinar adenocarcinoma	3
B2MULTI1026	F	82	C	Colorectal	Adenocarcinoma	1
B2MULTI1027	M	51	NC	Symptomatic	No evidence of malignancy	N/A
B2MULTI1028	M	64	C	Kidney	Papillary RCC	2
B2MULTI1029	F	81	C	Breast	IDC	2
B2MULTI1030	F	70	NC	Symptomatic	No malignancy	N/A
B2MULTI1031	F	63	C	Breast	IDC	3
B2MULTI1032	M	53	C	Pancreas	Adenocarcinoma	3
B2MULTI1033	M	70	C	Kidney	Metastatic RCC	4
B2MULTI1034	F	63	C	Lung	Adenocarcinoma	1
B2MULTI1035	M	62	C	Kidney	Clear cell carcinoma	1
B2MULTI1036	F	68	C	Lung	Adenocarcinoma	2
B2MULTI1037	M	81	C	Colorectal	Adenocarcinoma	2
B2MULTI1038	F	80	NC	Symptomatic	No malignancy	N/A
B2MULTI1039	F	44	C	Ovary	Complex borderline invasive mucinous carcinoma	1
B2MULTI1040	F	78	C	Brain	GBM	4
B2MULTI1041	M	71	C	Prostate	Cribiform & acinar adenocarcinoma	3
B2MULTI1042	M	50	C	Brain	CNS Lymphoma	Not Staged
B2MULTI1043	M	56	C	Prostate	Acinar adenocarcinoma	2
B2MULTI1044	M	76	C	Pancreas	Adenocarcinoma	2
B2MULTI1045	M	65	C	Prostate	Adenocarcinoma	2
B2MULTI1046	F	64	C	Colorectal	Invasive adenocarcinoma	3
B2MULTI1047	F	48	C	Breast	IDC	3
B2MULTI1048	F	57	NC	Symptomatic	Endometriosis & chronic granulomatous salpingitis	N/A
B2MULTI1049	M	74	C	Kidney	Clear cell carcinoma	1
B2MULTI1050	F	57	C	Pancreas	Adenocarcinoma	3
B2MULTI1051	M	55	C	Prostate	Acinar & ductal adenocarcinoma	3
B2MULTI1052	F	41	C	Breast	IDC	3
B2MULTI1053	F	50	C	Ovary	Metastatic porrly differentiated carcinoma	4
B2MULTI1054	F	85	C	Breast	IDC associated with papillary encysted carcinoma	1
B2MULTI1055	F	63	C	Kidney	Clear cell carcinoma	1
B2MULTI1056	M	52	C	Colorectal	Adenocarcinoma	2
B2MULTI1057	F	57	C	Kidney	Metastatic RCC	4
B2MULTI1058	M	51	C	Prostate	Invasive acinar adenocarcinoma	2
B2MULTI1059	F	68	C	Breast	IDC & DCIS (mixed)	3
B2MULTI1060	F	46	C	Brain	GBM	4
B2MULTI1061	M	54	C	Pancreas	Adenocarcinoma	2
B2MULTI1062	M	53	C	Pancreas	Adenocarcinoma	3
B2MULTI1063	F	59	C	Breast	IDC	2
B2MULTI1064	F	79	C	Breast	Multifocal IDC	3
B2MULTI1065	M	72	C	Kidney	Clear cell carcinoma	3
B2MULTI1066	M	57	C	Pancreas	Adenocarcinoma	4
B2MULTI1067	F	68	C	Breast	Multifocal IDC	2
B2MULTI1068	M	61	C	Kidney	Clear cell carcinoma	3
B2MULTI1069	M	41	C	Brain	GBM	4
B2MULTI1070	M	42	NC	Symptomatic	Colorectal polyp	N/A
B2MULTI1071	F	58	C	Brain	GBM	4
B2MULTI1072	M	60	C	Colorectal	Adenocarcinoma	1
B2MULTI1073	M	50	C	Prostate	Invasive adenocarcinoma	2
B2MULTI1074	F	76	NC	Asymptomatic	No history of cancer	N/A
B2MULTI1075	F	30	NC	Symptomatic	No malignancy	N/A
B2MULTI1076	F	33	C	Brain	GBM	4
B2MULTI1077	F	77	C	Colorectal	Adenocarcinoma	2
B2MULTI1078	M	67	C	Colorectal	Adenocarcinoma	1
B2MULTI1079	F	72	C	Colorectal	Adenocarcinoma	1
B2MULTI1080	F	40	NC	Symptomatic	No malignancy	N/A
B2MULTI1081	M	64	C	Kidney	Clear cell carcinoma	1
B2MULTI1082	M	70	NC	Symptomatic	No malignancy	N/A
B2MULTI1083	F	74	C	Breast	IDC	2
B2MULTI1084	F	59	C	Breast	Metastatic Carcinoma	4
B2MULTI1085	F	61	C	Ovary	Metastatic adenocarcinoma	4
B2MULTI1086	M	63	NC	Symptomatic	Pulmonary 'chondroid' hamartoma (benign)	N/A
B2MULTI1087	F	70	NC	Symptomatic	No malignancy	N/A
B2MULTI1088	F	36	C	Ovary	Serous carcinoma	4
B2MULTI1089	F	44	NC	Symptomatic	Benign ovarian cyst & uterus leiomyoma	N/A
B2MULTI1090	F	80	C	Lung	SCC	1
B2MULTI1091	M	74	C	Colorectal	Adenocarcinoma	2
B2MULTI1092	F	73	C	Kidney	Metastatic RCC	4
B2MULTI1093	M	75	NC	Symptomatic	Anaemia	N/A
B2MULTI1094	M	69	C	Lung	SCC	2
B2MULTI1095	M	50	NC	Symptomatic	No malignancy	N/A
B2MULTI1096	F	42	NC	Symptomatic	Colorectal polyp	N/A
B2MULTI1097	F	54	C	Breast	IDC	3
B2MULTI1098	M	72	C	Lung	Adenocarcinoma	2
B2MULTI1099	M	52	C	Colorectal	Adenocarcinoma	3
B2MULTI1100	F	50	NC	Symptomatic	No malignancy	N/A
B2MULTI1101	M	56	C	Prostate	Invasive acinar adenocarcinoma	2
B2MULTI1102	F	63	C	Lung	SCC	1
B2MULTI1103	M	61	C	Prostate	Microacinar adenocarcinoma	2
B2MULTI1104	M	69	C	Lung	SCC	1
B2MULTI1105	M	75	C	Kidney	Clear cell carcinoma	2
B2MULTI1106	F	66	C	Lung	Pleomorphic carcinoma	1
B2MULTI1107	M	68	C	Colorectal	Adenocarcinoma	1
B2MULTI1108	F	61	C	Breast	IDC & DCIS	3
B2MULTI1109	M	67	C	Lung	SCC	2
B2MULTI1110	M	61	C	Kidney	Clear cell carcinoma	2
B2MULTI1111	M	72	NC	Symptomatic	Chronic inflammed lung parenchyma	N/A
B2MULTI1112	F	48	C	Pancreas	Adenocarcinoma	2
B2MULTI1113	M	70	C	Brain	GBM	4
B2MULTI1114	M	47	C	Kidney	Clear cell carcinoma	1
B2MULTI1115	F	67	C	Breast	IDC	3
B2MULTI1116	M	61	C	Prostate	Adenocarcinoma	2
B2MULTI1117	M	62	C	Colorectal	Adenocarcinoma	3
B2MULTI1118	F	70	NC	Symptomatic	No malignancy	N/A
B2MULTI1119	F	42	C	Kidney	Clear cell carcinoma	1
B2MULTI1120	F	56	C	Colorectal	Adenocarcinoma	3
B2MULTI1121	F	40	C	Brain	Metastatic (breast primary)	4
B2MULTI1122	M	57	C	Kidney	Clear cell carcinoma	1
B2MULTI1123	M	69	C	Prostate	Adenocarcinoma	3
B2MULTI1124	M	60	C	Brain	GBM	4
B2MULTI1125	F	61	C	Lung	Adenocarcinoma	2
B2MULTI1126	F	53	C	Pancreas	Adenocarcinoma	3
B2MULTI1127	F	70	NC	Symptomatic	No malignancy	N/A
B2MULTI1128	F	78	C	Colorectal	Adenocarcinoma	2
B2MULTI1129	M	33	C	Brain	Astrocytoma	2
B2MULTI1130	F	71	C	Lung	SCC	3
B2MULTI1131	M	75	C	Prostate	Adenocarcinoma	3
B2MULTI1132	M	68	C	Brain	GBM	4
B2MULTI1133	F	20	NC	Symptomatic	No malignancy	N/A
B2MULTI1134	F	41	C	Colorectal	Moderately differentiated invasive adenocarcinoma	3
B2MULTI1135	F	40	C	Brain	Metastatic (breast primary)	4
B2MULTI1136	F	76	C	Pancreas	Adenocarcinoma	3
B2MULTI1137	F	65	C	Pancreas	Adenocarcinoma	3
B2MULTI1138	F	50	C	Kidney	Clear cell carcinoma	1
B2MULTI1139	F	74	C	Pancreas	Adenocarcinoma	3
B2MULTI1140	F	55	C	Ovary	Serous cystadenocarcinoma with metastatic carcinosarcoma	4
B2MULTI1141	M	59	C	Lung	SCC	3
B2MULTI1142	F	45	C	Breast	IDC & multifocal DCIS	3
B2MULTI1143	F	62	NC	Symptomatic	Necrotising granulomatous lung inflammation, possible response to infection	N/A
B2MULTI1144	F	52	C	Ovary	Metastatic adenocarcinoma	4
B2MULTI1145	F	39	C	Breast	IDC	2
B2MULTI1146	F	30	NC	Symptomatic	No malignancy	N/A
B2MULTI1147	F	74	C	Colorectal	Adenocarcinoma	4
B2MULTI1148	M	53	C	Lung	Adenocarcinoma	1
B2MULTI1149	M	30	NC	Symptomatic	No malignancy	N/A
B2MULTI1150	M	30	C	Duodenum	Sarcoma	3
B2MULTI1151	F	51	C	Kidney	Clear cell carcinoma	1
B2MULTI1152	M	84	C	Colorectal	Adenocarcinoma	4
B2MULTI1153	M	64	C	Prostate	Invasive ductal adenocarcinoma	3
B2MULTI1154	M	71	C	Brain	GBM	4
B2MULTI1155	M	69	C	Pancreas	Adenocarcinoma	4
B2MULTI1156	F	74	C	Kidney	Clear cell carcinoma	1
B2MULTI1157	F	76	C	Lung	Adenocarcinoma	3
B2MULTI1158	M	66	C	Kidney	Clear cell carcinoma	3
B2MULTI1159	F	66	C	Brain	Metastatic (lung primary)	4
B2MULTI1160	M	30	C	Brain	Astrocytoma	2
B2MULTI1161	F	67	C	Brain	GBM	4
B2MULTI1162	F	77	C	Breast	IDC & DCIS	2
B2MULTI1163	M	53	C	Pancreas	Adenocarcinoma	4
B2MULTI1164	M	66	C	Brain	GBM	4
B2MULTI1165	M	82	C	Colorectal	Adenocarcinoma	4
B2MULTI1166	M	65	NC	Asymptomatic	No history of cancer	N/A
B2MULTI1167	F	79	NC	Symptomatic	Benign serous adenofibroma	N/A
B2MULTI1168	F	64	C	Brain	GBM	4
B2MULTI1169	M	67	C	Prostate	Invasive cribiform, acinar & ductal adenocarcinoma	3
B2MULTI1170	F	47	C	Breast	IDC	2
B2MULTI1171	F	61	C	Breast	IDC	3
B2MULTI1172	F	74	C	Lung	Adenocarcinoma	1
B2MULTI1173	M	70	NC	Symptomatic	No malignancy	N/A
B2MULTI1174	M	66	C	Pancreas	Adenocarcinoma	3
B2MULTI1175	F	68	NC	Symptomatic	Benign chondroid hamartoma	N/A
B2MULTI1176	F	67	C	Breast	Breast ILC	2
B2MULTI1177	F	66	C	Ovary	Bilateral mucinous cystic carcinoma (with appendiceal mucinous neoplasm)	1
B2MULTI1178	M	53	C	Brain	GBM	4
B2MULTI1179	F	87	C	Kidney	Clear cell carcinoma	1
B2MULTI1180	M	74	C	Pancreas	Ductal adenocarcinoma	3
B2MULTI1181	M	63	C	Prostate	Metastatic adenocarcinoma	4
B2MULTI1182	M	79	C	Colorectal	Adenocarcinoma	2
B2MULTI1183	F	70	C	Colorectal	Adenocarcinoma	2
B2MULTI1184	M	50	NC	Symptomatic	No malignancy	N/A
B2MULTI1185	F	72	C	Kidney	Clear cell carcinoma	1
B2MULTI1186	M	74	C	Colorectal	Adenocarcinoma	2
B2MULTI1187	M	63	C	Prostate	Acinar adenocarcinoma	3
B2MULTI1188	F	58	C	Brain	GBM	4
B2MULTI1189	M	69	C	Prostate	Invasive adenocarcinoma	2
B2MULTI1190	F	68	NC	Symptomatic	Scarring with mild and patchy chronic inflammation	N/A
B2MULTI1191	F	80	NC	Symptomatic	No malignancy	N/A
B2MULTI1192	F	50	NC	Symptomatic	No malignancy	N/A
B2MULTI1193	M	57	C	Brain	GBM	4
B2MULTI1194	F	76	C	Ovary	Poorly differentiated carcinoma	3
B2MULTI1195	M	78	C	Colorectal	Adenocarcinoma	1
B2MULTI1196	M	60	NC	Symptomatic	No malignancy	N/A
B2MULTI1197	M	62	C	Prostate	Invasive adenocarcinoma	2
B2MULTI1198	M	64	C	Prostate	Invasive adenocarcinoma	3
B2MULTI1199	F	43	C	Ovary	Clear cell carcinoma & endometroid adenocarcinoma	4
B2MULTI1200	F	40	C	Ovary	Mucinous borderline adenocarcinoma	1
B2MULTI1201	M	60	C	Kidney	Metastatic clear cell carcinoma	4
B2MULTI1202	M	64	C	Pancreas	Adenocarcinoma	3
B2MULTI1203	M	62	C	Kidney	Clear cell carcinoma	1
B2MULTI1204	M	61	C	Kidney	Metastatic clear cell carcinoma	4
B2MULTI1205	M	68	C	Lung	SCC	3
B2MULTI1206	F	59	C	Breast	Metastatic adenocarcinoma	4
B2MULTI1207	M	78	C	Colorectal	Adenocarcinoma	3
B2MULTI1208	F	54	C	Breast	IDC	2
B2MULTI1209	F	82	C	Ovary	Poorly differentiated adenocarcinoma	3
B2MULTI1210	F	71	C	Ovary	Serous adenocarcinoma	3
B2MULTI1211	F	64	C	Pancreas	Adenocarcinoma	3
B2MULTI1212	M	80	C	Pancreas	Adenocarcinoma	3
B2MULTI1213	F	50	NC	Symptomatic	No malignancy	N/A
B2MULTI1215	M	70	C	Kidney	Metastatic clear cell carcinoma	4
B2MULTI1216	M	54	C	Brain	GBM	4
B2MULTI1217	M	56	C	Prostate	Invasive adenocarcinoma	2
B2MULTI1218	M	79	C	Lung	SCC	3
B2MULTI1219	M	47	C	Prostate	Invasive acinar adenocarcinoma	3
B2MULTI1220	F	72	C	Ovary	Poorly differentiated adenocarcinoma	3
B2MULTI1221	M	69	C	Brain	GBM	4
B2MULTI1222	M	80	C	Lung	SCC	3
B2MULTI1223	F	72	C	Ovary	Complex mucinous invasive borderline carcinoma	3
B2MULTI1224	M	60	C	Colorectal	Mucinous adenocarcinoma	2
B2MULTI1225	F	44	C	Breast	ILC (two separate tumors)	1
B2MULTI1226	M	60	C	Prostate	Invasive adenocarcinoma	3
B2MULTI1227	F	48	NC	Symptomatic	Leiomyomata uterus (benign)	N/A
B2MULTI1228	F	58	NC	Symptomatic	No evidence of malignancy	N/A
B2MULTI1229	M	74	C	Lung	SCC	2
B2MULTI1230	F	24	C	Ovary	Borderline serous tumour (with follicular cyst)	1
B2MULTI1231	M	55	C	Colorectal	Adenocarcinoma	3
B2MULTI1232	M	65	C	Prostate	Invasive adenocarcinoma	3
B2MULTI1233	F	50	C	Breast	IDC	2
B2MULTI1234	M	60	NC	Asymptomatic	No history of cancer	N/A
B2MULTI1235	M	71	C	Brain	GBM	4
B2MULTI1236	F	57	C	Brain	Metastatic (colorectal primary)	4
B2MULTI1237	M	71	C	Brain	GBM	4
B2MULTI1238	F	69	C	Breast	Multifocal ILC	1
B2MULTI1239	M	79	C	Brain	GBM	4
B2MULTI1240	M	74	C	Colorectal	Adenocarcinoma	1
B2MULTI1241	M	66	C	Colorectal	Adenocarcinoma	3
B2MULTI1242	F	60	C	Kidney	Clear cell carcinoma	2
B2MULTI1243	F	71	C	Colorectal	Adenocarcinoma	1
B2MULTI1244	M	50	C	Brain	GBM	4
B2MULTI1245	M	50	C	Brain	Metastatic (lung primary)	4
B2MULTI1246	M	60	C	Colorectal	Adenocarcinoma	3
B2MULTI1247	M	73	C	Pancreas	Adenocarcinoma	3
B2MULTI1248	M	65	C	Prostate	Invasive adenocarcinoma	2
B2MULTI1249	F	76	C	Pancreas	Metastatic adenocarcinoma	4
B2MULTI1250	M	74	C	Pancreas	Adenocarcinoma	3
B2MULTI1251	F	30	NC	Symptomatic	No malignancy	N/A
B2MULTI1252	M	69	C	Prostate	Adenocarcinoma	2
B2MULTI1253	F	69	C	Lung	Adenocarcinoma	2
B2MULTI1254	M	66	C	Prostate	Invasive acinar adenocarcinoma	2
B2MULTI1255	M	59	C	Lung	Metastatic poorly differentiated carcinoma	3
B2MULTI1256	M	62	C	Brain	CNS Lymphoma	Not Staged
B2MULTI1257	M	67	C	Kidney	Clear cell carcinoma	2
B2MULTI1258	F	70	NC	Symptomatic	No malignancy	N/A
B2MULTI1259	F	86	C	Breast	ILC	3
B2MULTI1260	F	60	C	Brain	GBM	4
B2MULTI1261	M	60	C	Prostate	Invasive acinar adenocarcinoma	2
B2MULTI1262	M	63	C	Kidney	Papillary RCC	1
B2MULTI1263	F	60	C	Brain	Meningioma	2
B2MULTI1264	F	40	NC	Symptomatic	No malignancy	N/A
B2MULTI1265	F	57	C	Colorectal	Invasive adenocarcinoma	2
B2MULTI1266	F	65	C	Ovary	Serous carcinoma	3
B2MULTI1267	M	60	C	Prostate	Metastatic adenoarcinoma	4
B2MULTI1268	M	59	C	Prostate	Acinar adenocarcinoma	2
B2MULTI1269	M	74	C	Brain	Metastatic (unknown primary)	4
B2MULTI1270	F	71	NC	Symptom	Benign ovarian mucinous cystadenoma & mucinous adenofibroma	N/A
B2MULTI1271	M	68	C	Prostate	Invasive acinar adenocarcinoma	2
B2MULTI1272	M	80	C	Brain	GBM	4
B2MULTI1273	M	51	C	Pancreas	Metastatic adenocarcinoma	4
B2MULTI1274	F	56	NC	Symptomatic	Chronic inflammation with focal squamous metaplasia of a bronchus (benign)	N/A
B2MULTI1275	F	50	C	Brain	GBM	4
B2MULTI1276	F	56	C	Brain	GBM	4
B2MULTI1277	M	75	C	Lung	Adenocarcinoma	2
B2MULTI1278	F	48	C	Pancreas	Adenocarcinoma	3
B2MULTI1279	F	29	C	Ovary	Serous borderline carcinoma	1
B2MULTI1280	F	49	C	Breast	IDC	3
B2MULTI1281	M	47	C	Kidney	Metastatic RCC	4
B2MULTI1282	M	53	C	Prostate	Invasive Prostatic Adenocarcinoma	2
B2MULTI1283	M	62	C	Colorectal	Adenocarcinoma	3
B2MULTI1284	M	41	C	Brain	GBM	4
B2MULTI1285	M	67	C	Kidney	Clear cell carcinoma	1
B2MULTI1286	F	88	C	Ovary	Papillary serous cystadenocarcinoma	3
B2MULTI1287	M	60	NC	Symptomatic	No malignancy	N/A
B2MULTI1288	F	63	C	Lung	Adenocarcinoma	2
B2MULTI1289	F	64	C	Breast	IDC	3
B2MULTI1290	M	71	NC	Symptomatic	Fibroinflammatory nodule of lung	N/A
B2MULTI1291	M	57	C	Brain	GBM	4
B2MULTI1292	F	60	NC	Symptomatic	No malignancy	N/A
B2MULTI1293	F	72	NC	Symptomatic	No evidence of malignancy	N/A
B2MULTI1294	F	90	C	Breast	IDC	2
B2MULTI1295	M	77	C	Kidney	Papillary RCC	1
B2MULTI1296	M	46	C	Lung	SCC	2
B2MULTI1297	F	63	C	Kidney	Clear cell carcinoma	1
B2MULTI1298	F	77	C	Lung	SCC	2
B2MULTI1299	F	83	NC	Symptomatic	Benign ovarian serous cystadenofibroma	N/A
B2MULTI1300	F	66	C	Brain	Metastatic (oesophagus primary)	4
B2MULTI1301	M	80	C	Brain	Metastatic (lung primary)	4
B2MULTI1302	M	60	C	Brain	GBM	4
B2MULTI1303	M	64	C	Prostate	Invasive acinar adenocarcinoma	2
B2MULTI1304	F	84	C	Breast	IDC	3
B2MULTI1305	F	67	C	Colorectal	Adenocarcinoma	3
B2MULTI1306	F	57	C	Pancreas	Peritoneal carcinoma	4
B2MULTI1307	M	58	C	Brain	GBM	4
B2MULTI1308	M	67	C	Prostate	Invasive adenocarcinoma	2
B2MULTI1309	F	54	C	Breast	IDC	1
B2MULTI1310	F	74	C	Ovary	Metastatic adenocarcinoma	4
B2MULTI1311	F	49	C	Breast	IDC	2
B2MULTI1312	M	55	C	Colorectal	Moderately differentiatied invasive adenocarcinoma	4
B2MULTI1313	F	75	C	Kidney	Clear cell carcinoma	1
B2MULTI1314	M	75	NC	Asymptomatic	No history of cancer	N/A
B2MULTI1315	M	76	C	Lung	SCC	3
B2MULTI1316	F	45	C	Pancreas	Adenocarcinoma	2
B2MULTI1317	F	49	C	Breast	IDC	3
B2MULTI1318	F	41	C	Breast	IDC	1
B2MULTI1319	M	64	C	Pancreas	Poorly differentiated carcinoma (focally necrotic)	4
B2MULTI1320	M	73	C	Pancreas	NET	1
B2MULTI1321	M	71	NC	Symptomatic	No evidence of malignancy - signs of lung chronic inflammation	N/A
B2MULTI1322	M	73	C	Colorectal	Adenocarcinoma	1
B2MULTI1323	F	51	C	Pancreas	Adenocarcinoma	2
B2MULTI1324	F	64	C	Ovary	Metastatic adenocarcinoma	4
B2MULTI1325	F	81	C	Colorectal	Adenocarcinoma	2
B2MULTI1326	M	78	NC	Symptomatic	Chronic inflammation associated with prominent lung carbon deposition	N/A
B2MULTI1327	F	63	C	Ovary	Metastatic adenocarcinoma	4
B2MULTI1328	F	45	C	Breast	IDC	2
B2MULTI1329	F	71	C	Ovary	Serous carcinoma	3
B2MULTI1330	F	48	C	Breast	IDC	2
B2MULTI1331	M	66	C	Prostate	Invasive adenocarcinoma	2
B2MULTI1332	M	44	NC	Symptomatic	Fibrosis and elastotic changes in right lung	N/A
B2MULTI1333	M	68	C	Colorectal	Tubular adenoma with low grade dysplasia	2
B2MULTI1334	M	69	C	Prostate	Invasive adenocarcinoma	2
B2MULTI1335	M	33	C	Brain	Oligodendroglioma	2
B2MULTI1336	M	71	C	Colorectal	Adenocarcinoma	2
B2MULTI1337	M	61	C	Brain	GBM	4
B2MULTI1338	M	51	C	Brain	GBM	4
B2MULTI1339	M	76	C	Lung	Adenocarcinoma	3
B2MULTI1340	M	70	C	Prostate	Adenocarcinoma	2
B2MULTI1341	M	59	C	Colorectal	Adenocarcinoma	1
B2MULTI1342	F	70	C	Ovary	Clear cell carcinoma (with endometrioid hyperplasia/polyp)	1
B2MULTI1343	M	43	C	Kidney	Clear cell carcinoma	1
B2MULTI1344	F	70	NC	Symptomatic	No malignancy	N/A
B2MULTI1345	F	70	NC	Symptomatic	No malignancy	N/A
B2MULTI1346	M	76	NC	Symptomatic	No evidence of malignancy - sections showing only anthracotic lung lymph node	N/A
B2MULTI1347	F	50	NC	Symptomatic	No malignancy	N/A
B2MULTI1348	F	76	C	Pancreas	Adenocarcinoma	4
B2MULTI1349	F	66	C	Ovary	Metastatic poorly differentiated carcinoma	4
B2MULTI1350	M	63	C	Brain	GBM	4
B2MULTI1351	F	42	C	Breast	IDC	2
B2MULTI1352	M	58	C	Kidney	Clear cell carcinoma	3
B2MULTI1353	M	76	C	Brain	GBM	4
B2MULTI1354	M	85	C	Colorectal	Moderately differentiated adenocarcinoma (arising within a tubular adenoma)	1
B2MULTI1355	M	66	C	Brain	Astrocytoma	3
B2MULTI1356	M	68	C	Prostate	Invasive acinar adenocarcinoma	2
B2MULTI1357	F	72	C	Ovary	Borderline mucinous carcinoma	2
B2MULTI1358	M	55	C	Pancreas	Ampullary adenocarcinoma	2
B2MULTI1359	F	41	NC	Symptomatic	Benign leiomyoma and ovarian cysts	N/A
B2MULTI1360	M	51	C	Kidney	Clear cell carcinoma	2
B2MULTI1361	F	66	C	Ovary	Poorly differentiated adenocarcinoma (with cervix polyps)	3
B2MULTI1362	M	64	C	Prostate	Invasive adenocarcinoma	2
B2MULTI1363	M	67	C	Prostate	Invasive acinar adenocarcinoma	2
B2MULTI1364	M	50	NC	Symptomatic	No malignancy	N/A
B2MULTI1365	F	80	C	Ovary	Mucinous borderline tumour with focal clear cell carcinoma	1
B2MULTI1366	F	60	NC	Symptomatic	No malignancy	N/A
B2MULTI1367	M	63	C	Prostate	Invasive acinar adenocarcinoma	2
B2MULTI1368	M	70	C	Colorectal	Adenocarcinoma	3
B2MULTI1369	M	50	NC	Symptomatic	No malignancy	N/A
B2MULTI1370	M	56	C	Pancreas	Adenocarcinoma	2
B2MULTI1371	F	90	C	Breast	IDC	3
B2MULTI1372	F	30	NC	Symptomatic	No malignancy	N/A
B2MULTI1373	F	80	C	Breast	IDC	2
B2MULTI1374	M	76	C	Kidney	Clear cell carcinoma	1
B2MULTI1375	F	34	C	Breast	IDC	3
B2MULTI1376	F	57	C	Kidney	Metastatic RCC	4
B2MULTI1377	F	69	C	Colorectal	Adenocarcinoma	2
B2MULTI1378	F	52	C	Kidney	Papillary RCC	1
B2MULTI1379	M	71	C	Pancreas	Moderately to poorly differentiated adenocarcinoma	3
B2MULTI1380	F	54	C	Breast	Multifocal IDC	3
B2MULTI1381	M	66	C	Prostate	Acinar adenocarcinoma	2
B2MULTI1382	M	74	C	Brain	GBM	4
B2MULTI1383	M	58	C	Prostate	Adenocarcinoma	2
B2MULTI1384	M	59	C	Kidney	Clear cell carcinoma	1
B2MULTI1385	M	67	C	Prostate	Acinar adenocarcinoma	2
B2MULTI1386	F	54	C	Kidney	Metastatic clear cell carcinoma	4
B2MULTI1387	F	60	C	Breast	ILC & IDC	1
B2MULTI1388	M	61	C	Kidney	Clear cell carcinoma	1
B2MULTI1389	F	60	C	Pancreas	Adenocarcinoma	2
B2MULTI1390	F	50	C	Pancreas	Adenocarcinoma	2
B2MULTI1391	M	30	NC	Symptomatic	No malignancy	N/A
B2MULTI1392	F	66	C	Breast	IDC	2
B2MULTI1393	M	59	C	Kidney	Metastatic RCC	4
B2MULTI1394	M	56	C	Kidney	Clear cell carcinoma	1
B2MULTI1395	F	74	C	Lung	Adenocarcinoma	3
B2MULTI1396	M	45	C	Colorectal	Adenocarcinoma	3
B2MULTI1397	M	74	C	Brain	GBM	4
B2MULTI1398	F	79	C	Brain	CNS Lymphoma	Not Staged
B2MULTI1399	F	76	C	Pancreas	Adenocarcinoma	2
B2MULTI1400	F	47	C	Breast	Multifocal IDC	2
B2MULTI1401	M	66	C	Colorectal	Adenocarcinoma	3
B2MULTI1402	F	67	C	Lung	Adenocarcinoma	1
B2MULTI1403	F	64	C	Lung	SCC	3
B2MULTI1404	F	86	C	Breast	IDC	3
B2MULTI1405	F	85	C	Breast	IDC	3
B2MULTI1406	M	60	C	Prostate	Invasive acinar adenocarcinoma	2
B2MULTI1407	F	69	C	Kidney	Metastatic RCC	4
B2MULTI1408	M	65	C	Kidney	Clear cell carcinoma	1
B2MULTI1409	F	75	C	Brain	Metastatic (breast primary)	4
B2MULTI1410	M	65	C	Lung	Adenocarcinoma	2
B2MULTI1411	F	64	C	Colorectal	Adenocarcinoma	2
B2MULTI1412	M	68	C	Prostate	Invasive acinar adenocarcinoma	2
B2MULTI1413	M	60	C	Prostate	Invasive adenocarcinoma	2
B2MULTI1414	F	46	C	Breast	IDC (and basal subtype)	3
B2MULTI1415	M	65	C	Prostate	Invasive acinar adenocarcinoma	2
B2MULTI1416	M	56	C	Prostate	Invasive adenocarcinoma	2
B2MULTI1417	F	25	C	Kidney	Clear cell carcinoma	1
B2MULTI1418	M	70	C	Brain	GBM	4
B2MULTI1419	M	52	C	Kidney	Clear cell carcinoma	1
B2MULTI1420	F	83	C	Breast	IPC & IDC (mixed)	2
B2MULTI1421	M	70	C	Colorectal	Adenocarcinoma	1
B2MULTI1422	M	60	C	Colorectal	Invasive adenocarcinoma	3
B2MULTI1423	F	63	C	Breast	IDC	2
B2MULTI1424	F	59	NC	Symptomatic	Fibrosis, inflammation and signs of pleumonia	N/A
B2MULTI1425	F	82	C	Breast	IDC	3
B2MULTI1426	M	73	C	Colorectal	Mucinous adenocarcinoma	4
B2MULTI1427	F	69	C	Brain	GBM	4
B2MULTI1428	F	76	C	Breast	IDC	3
B2MULTI1429	F	45	C	Breast	IDC	2
B2MULTI1430	F	65	C	Pancreas	Adenocarcinoma	2
B2MULTI1431	M	79	C	Colorectal	Invasive adenocarcinoma	4
B2MULTI1432	F	48	C	Lung	Metastatic adenocarcinoma	4
B2MULTI1433	M	58	C	Prostate	Microacinar adenocarcinoma	2
B2MULTI1434	F	64	C	Ovary	Serous papillary carcinoma	3
B2MULTI1435	F	80	NC	Symptomatic	No malignancy	N/A
B2MULTI1436	F	32	NC	Symptomatic	Ovarian follicular cysts	N/A
B2MULTI1437	F	81	NC	Symptomatic	Duodenal polyp	N/A
B2MULTI1438	M	72	C	Brain	GBM	4
B2MULTI1439	F	51	C	Lung	SCC	2
B2MULTI1440	F	46	C	Breast	IDC	2
B2MULTI1441	F	57	C	Brain	Astrocytoma	3
B2MULTI1442	M	66	C	Prostate	Acinar adenocarcinoma	2
B2MULTI1443	F	82	NC	Asymptomatic	No history of cancer	N/A
B2MULTI1444	F	67	C	Lung	Adenocarcinoma	2
B2MULTI1445	M	61	NC	Asymptomatic	No history of cancer	N/A
B2MULTI1446	F	58	C	Breast	IDC	3
B2MULTI1447	F	71	C	Breast	IDC & ILC	3
B2MULTI1449	M	69	C	Kidney	Clear cell carcinoma	2
B2MULTI1450	F	50	C	Breast	Multifocal ILC	2
B2MULTI1451	M	80	NC	Symptomatic	No malignancy	N/A
B2MULTI1452	M	75	C	Brain	GBM	4
B2MULTI1453	F	67	C	Breast	IDC	2
B2MULTI1454	M	70	C	Pancreas	IPMN	1
B2MULTI1455	M	64	C	Prostate	Acinar adenocarcinoma	3
B2MULTI1456	M	57	C	Prostate	Invasive adenocarcinoma	2
B2MULTI1457	F	48	C	Breast	IDC & ILC (mixed); Paget's disease	4
B2MULTI1458	F	72	C	Ovary	Metastatic serous carcinoma	4
B2MULTI1459	F	65	C	Ovary	Metastatic adenocarcinoma	4
B2MULTI1460	F	72	C	Lung	Adenocarcinoma	3
B2MULTI1461	M	69	C	Colorectal	Adenocarcinoma	3
B2MULTI1462	M	67	C	Kidney	Clear cell carcinoma	4
B2MULTI1463	F	42	C	Brain	GBM	4
B2MULTI1464	F	43	C	Breast	IDC	2
B2MULTI1465	M	53	C	Pancreas	Adenocarcinoma	3
B2MULTI1466	M	62	C	Pancreas	Adenocarcinoma	2
B2MULTI1467	M	80	NC	Symptomatic	No malignancy	N/A
B2MULTI1468	M	79	C	Colorectal	Adenocarcinoma	1
B2MULTI1469	F	40	NC	Symptomatic	No malignancy	N/A
B2MULTI1470	F	76	C	Kidney	Papillary RCC	2
B2MULTI1471	F	59	NC	Symptomatic	Necrotic lung nodule surrounded with active chronic inflammation	N/A
B2MULTI1472	F	65	C	Brain	Metastatic (lung primary)	4
B2MULTI1473	F	53	C	Colorectal	Adenocarcinoma	3
B2MULTI1474	M	69	C	Kidney	Metastatic RCC	4
B2MULTI1475	F	60	NC	Symptomatic	No malignancy	N/A
B2MULTI1476	M	60	C	Brain	Metastatic (lung primary)	4
B2MULTI1477	F	67	C	Breast	IDC & IPC (mixed)	3
B2MULTI1478	M	66	C	Prostate	Invasive adenocarcinoma	2
B2MULTI1479	F	70	C	Brain	GBM	4
B2MULTI1480	M	56	C	Prostate	Invasive adenocarcinoma	2
B2MULTI1481	M	58	C	Colorectal	Adenocarcinoma	1
B2MULTI1482	M	50	NC	Symptomatic	No malignancy	N/A
B2MULTI1483	M	48	C	Prostate	Acinar adenocarcinoma	2
B2MULTI1484	F	67	NC	Symptomatic	IBS	N/A
B2MULTI1485	M	67	C	Prostate	Invasive acinar adenocarcinoma	2
B2MULTI1486	F	59	C	Kidney	Metastatic RCC	4
B2MULTI1487	M	51	C	Colorectal	Invasive moderately differentiated adenocarcinoma	3
B2MULTI1488	F	78	C	Ovary	Borderline mucinous carcinoma	1
B2MULTI1489	M	55	C	Lung	Adenocarcinoma	3
B2MULTI1490	M	58	C	Kidney	Clear cell carcinoma	3
B2MULTI1491	M	70	C	Lung	SCC	1
B2MULTI1492	F	68	C	Breast	IDC	2
B2MULTI1493	F	75	C	Lung	SCC	2
B2MULTI1494	F	71	C	Breast	Pleomorphic ILC	3
B2MULTI1495	F	58	C	Pancreas	Ductal adenocarcinoma	3
B2MULTI1496	F	82	C	Colorectal	Invasive adenocarcinoma	3
B2MULTI1497	M	80	C	Colorectal	Adenocarcinoma	2
B2MULTI1498	F	75	C	Pancreas	Metastatic adenocarcinoma	4
B2MULTI1499	M	61	C	Kidney	Metastatic RCC	4
B2MULTI1500	M	57	C	Kidney	Clear cell carcinoma	1
B2MULTI1501	F	66	C	Breast	IDC	3
B2MULTI1502	M	73	C	Colorectal	Invasive adenocarcinoma	3
B2MULTI1503	F	67	C	Colorectal	Poorly differentiated mucinous adenocarcinoma (with signet ring cells)	3
B2MULTI1504	M	70	NC	Symptomatic	No malignancy	N/A
B2MULTI1505	F	50	NC	Symptomatic	Benign overian leiomyomas	N/A
B2MULTI1506	M	61	C	Prostate	Invasive adenocarcinoma	2
B2MULTI1507	F	39	C	Breast	IDC	2
B2MULTI1508	F	38	NC	Symptomatic	Benign serous cyst	N/A
B2MULTI1509	F	79	C	Breast	ILC	2
B2MULTI1510	M	61	C	Prostate	Invasive adenocarcinoma	2
B2MULTI1511	M	79	C	Brain	GBM	4
B2MULTI1512	F	72	C	Pancreas	Ductal adenocarcinoma	3
B2MULTI1513	M	39	C	Brain	Astrocytoma	2
B2MULTI1514	M	36	NC	Symptomatic	Ulcerative colitis	N/A
B2MULTI1515	M	59	C	Colorectal	Metastatic adenocarcinoma	4
B2MULTI1516	M	61	C	Prostate	Acinar adenocarcinoma	2
B2MULTI1517	F	66	C	Ovary	Serous carcinoma	3
B2MULTI1518	F	81	C	Breast	ILC	2
B2MULTI1519	M	71	C	Lung	Adenocarcinoma	2
B2MULTI1520	F	60	NC	Symptomatic	No malignancy	N/A
B2MULTI1521	M	79	C	Lung	Pleomorphic carcinoma	3
B2MULTI1522	M	49	C	Kidney	Metastatic RCC	4
B2MULTI1523	M	50	C	Brain	GBM	4
B2MULTI1524	M	70	NC	Symptomatic	No malignancy	N/A
B2MULTI1525	F	60	C	Colorectal	Adenocarcinoma	3
B2MULTI1526	F	70	NC	Symptomatic	No malignancy	N/A
B2MULTI1527	M	65	C	Brain	GBM	4
B2MULTI1528	M	75	C	Lung	Adenocarcinoma	3
B2MULTI1529	M	67	C	Prostate	Invasive acinar adenocarcinoma	2
B2MULTI1530	M	68	NC	Symptomatic	No evidence of malignancy in concerning peribronchial mass	N/A
B2MULTI1531	F	64	C	Breast	IDC	3
B2MULTI1532	F	43	C	Ovary	Mucinious Mullerian carcinoma of borderline malignancy (with endometriod cyst)	1
B2MULTI1533	F	56	C	Breast	Carcinoma	1
B2MULTI1534	F	81	C	Colorectal	Adenocarcinoma	2
B2MULTI1535	M	82	C	Kidney	Clear cell carcinoma	2
B2MULTI1536	F	73	NC	Asymptomatic	No history of cancer	N/A
B2MULTI1537	F	59	NC	Symptomatic	No evidence of malignancy	N/A
B2MULTI1538	F	67	C	Brain	Metastatic (melanoma primary)	4
B2MULTI1539	F	30	C	Brain	Astrocytoma	2
B2MULTI1540	M	67	C	Prostate	Invasive acinar adenocarcinoma	2
B2MULTI1541	M	67	C	Pancreas	Adenocarcinoma	3
B2MULTI1542	M	68	C	Prostate	Invasive adenocarcinoma	3
B2MULTI1543	F	50	NC	Symptomatic	No malignancy	N/A
B2MULTI1544	F	76	C	Breast	IDC	2
B2MULTI1545	M	55	C	Pancreas	Adenocarcinoma	2
B2MULTI1546	M	78	C	Kidney	Metastatic RCC	4
B2MULTI1547	F	75	C	Ovary	Mucinous adenocarcinoma	2
B2MULTI1548	F	55	C	Brain	GBM	4
B2MULTI1549	M	65	C	Prostate	Invasive adenocarcinoma	2
B2MULTI1550	M	60	C	Pancreas	Adenocarcinoma	2
B2MULTI1551	F	71	C	Colorectal	Adenocarcinoma	2
B2MULTI1552	F	37	C	Breast	IDC	3
B2MULTI1553	F	84	C	Lung	Adenocarcinoma	2
B2MULTI1554	M	62	C	Breast	IDC	1
B2MULTI1555	F	64	NC	Asymptomatic	No history of cancer	N/A
B2MULTI1556	F	75	NC	Asymptomatic	No history of cancer	N/A
B2MULTI1557	F	65	NC	Symptomatic	Benign ovarian leiomyomata	N/A
B2MULTI1558	M	71	C	Pancreas	Ampullary adenocarcinoma	1
B2MULTI1559	F	61	C	Breast	ILC	2
B2MULTI1560	M	64	C	Kidney	Clear cell carcinoma	1
B2MULTI1561	M	62	C	Lung	SCC	2
B2MULTI1562	F	53	C	Kidney	Clear cell carcinoma	1
B2MULTI1563	F	67	C	Lung	Adenocarcinoma	3
B2MULTI1564	M	76	C	Pancreas	Metastatic adenocarcinoma	4
B2MULTI1565	M	75	C	Pancreas	Adenocarcinoma	2
B2MULTI1566	M	72	C	Pancreas	Moderately differentiated metastatic adenocarcinoma	4
B2MULTI1567	F	83	C	Pancreas	Adenocarcinoma	3
B2MULTI1568	M	57	C	Brain	GBM	4
B2MULTI1569	M	66	C	Prostate	Acinar adenocarcinoma	2
B2MULTI1570	M	70	NC	Symptomatic	Familial adenomatous polyposis	N/A
B2MULTI1571	F	74	C	Breast	ILC	3
B2MULTI1572	F	71	C	Breast	IDC	3
B2MULTI1573	M	73	C	Prostate	Invasive adenocarcinoma	2
B2MULTI1574	M	81	C	Colorectal	Adenocarcinoma	2
B2MULTI1575	M	52	C	Lung	SCC	3
B2MULTI1576	F	22	C	Brain	Oligodendroglioma	2
B2MULTI1577	F	41	C	Breast	IDC	2
B2MULTI1578	M	72	C	Colorectal	Moderately differentiated invasive adenocarcinoma	1
B2MULTI1579	F	72	C	Breast	IDC	3
B2MULTI1580	F	75	NC	Symptomatic	Colorectal polyp	N/A
B2MULTI1581	F	45	C	Breast	Metastatic carcinoma	4
B2MULTI1582	F	38	C	Brain	Oligodendroglioma	3
B2MULTI1583	M	64	C	Prostate	Invasive acinar adenocarcinoma	2
B2MULTI1584	M	61	C	Lung	SCC	2
B2MULTI1585	F	61	C	Brain	GBM	4
B2MULTI1586	M	63	C	Kidney	Papillary RCC	1
B2MULTI1587	M	69	C	Prostate	Adenocarcinoma	2
B2MULTI1588	M	46	C	Pancreas	Ampullary adenocarcinoma	2
B2MULTI1589	F	79	C	Kidney	Clear cell carcinoma	1
B2MULTI1590	M	67	C	Prostate	Invasive adenocarcinoma	2
B2MULTI1591	F	50	C	Brain	GBM	4
B2MULTI1592	M	65	C	Prostate	Adenocarcinoma	2
B2MULTI1593	F	74	C	Breast	ILC	2
B2MULTI1594	F	72	NC	Asymptomatic	No history of cancer	N/A
B2MULTI1595	M	64	C	Lung	Adenocarcinoma	3
B2MULTI1596	M	61	C	Pancreas	Adenocarcinoma	2
B2MULTI1597	F	80	C	Brain	GBM	4
B2MULTI1598	M	69	C	Kidney	Metastatic clear cell carcinoma	4
B2MULTI1599	M	60	C	Brain	Metastatic (oesophagus primary)	4
B2MULTI1600	F	79	C	Brain	Metastatic (lung primary)	4
B2MULTI1601	F	67	C	Breast	IDC & DCIS	1
B2MULTI1602	M	33	C	Brain	Astrocytoma	3
B2MULTI1603	M	70	NC	Symptomatic	No malignancy	N/A
B2MULTI1604	M	53	C	Skin	Melanoma	Unknown
B2MULTI1605	F	63	C	Breast	IDC & DCIS	2
B2MULTI1606	M	59	C	Prostate	Adenocarcinoma	2
B2MULTI1607	F	76	C	Brain	GBM	4
B2MULTI1608	M	67	C	Lung	SCC	3
B2MULTI1609	M	56	C	Kidney	Metastatic TCC	4
B2MULTI1610	M	39	C	Kidney	Clear cell carcinoma	1
B2MULTI1611	M	67	C	Prostate	Invasive acinar adenocarcinoma	2
B2MULTI1612	F	71	C	Pancreas	Adenocarcinoma	2
B2MULTI1613	F	66	C	Brain	GBM	4
B2MULTI1614	F	72	C	Breast	IDC	3
B2MULTI1615	F	63	C	Breast	ILC	2
B2MULTI1616	M	60	C	Brain	CNS Lymphoma	Not Staged
B2MULTI1617	M	66	C	Brain	GBM	4
B2MULTI1618	F	45	C	Lung	Adenocarcinoma	3
B2MULTI1619	F	51	NC	Symptomatic	Presacral benign schwannoma	N/A
B2MULTI1620	M	67	C	Lung	SCC	4
B2MULTI1621	F	57	C	Ovary	Adenocarcinoma (recurrent)	3
B2MULTI1622	F	61	C	Kidney	Clear cell carcinoma	3
B2MULTI1623	F	57	C	Ovary	Borderline mucinous carcinoma & serous cystadenoma	1
B2MULTI1624	F	46	C	Colorectal	Adenocarcinoma (arising from villous adenoma)	1
B2MULTI1625	M	54	C	Kidney	Clear cell carcinoma	3
B2MULTI1626	F	50	NC	Symptomatic	No malignancy	N/A
B2MULTI1627	M	56	C	Kidney	Clear cell carcinoma	1
B2MULTI1628	F	72	C	Breast	ILC	2
B2MULTI1629	M	70	C	Lung	LCLC	1
B2MULTI1630	M	62	C	Prostate	Adenocarcinoma	2
B2MULTI1631	M	60	C	Prostate	Invasive adenocarcinoma	3
B2MULTI1632	F	40	C	Brain	Oligodendroglioma	2
B2MULTI1633	F	72	C	Breast	IDC	3
B2MULTI1634	M	69	C	Prostate	Invasive acinar adenocarcinoma	2
B2MULTI1635	F	84	C	Breast	IDC	3
B2MULTI1636	M	67	C	Pancreas	Adenocarcinoma	3
B2MULTI1637	M	87	C	Prostate	Acinar adenocarcinoma	1
B2MULTI1638	M	45	C	Kidney	Papillary RCC	1
B2MULTI1639	F	60	C	Lung	Metastatic adenocarcinoma	4
B2MULTI1640	F	74	C	Lung	Adenocarcinoma	4
B2MULTI1641	F	63	C	Breast	ILC	2
B2MULTI1642	F	60	C	Colorectal	Adenocarcinoma	1
B2MULTI1643	F	58	C	Brain	GBM	4
B2MULTI1644	F	74	NC	Symptomatic	Combined benign serous adenofibroma & fibrothecoma	N/A
B2MULTI1646	F	73	C	Brain	GBM	4
B2MULTI1647	F	50	NC	Symptomatic	No malignancy	N/A
B2MULTI1648	F	78	C	Brain	Metastatic (ovarian/fallopian tubes primary)	4
B2MULTI1649	F	79	C	Kidney	Metastatic RCC	4
B2MULTI1650	F	65	C	Ovary	Metastatic adenocarcinoma	4
B2MULTI1651	M	60	C	Lung	SCC	3
B2MULTI1652	M	66	C	Pancreas	Metastatic adenocarcinoma	4
B2MULTI1653	M	60	C	Brain	Meningioma	2
B2MULTI1654	F	83	C	Breast	ILC	2
B2MULTI1655	F	59	C	Breast	IDC & DCIS	3
B2MULTI1656	F	73	C	Lung	SCC	3
B2MULTI1657	F	63	C	Ovary	Serous papillary carcinoma	3
B2MULTI1658	M	59	C	Prostate	Adenocarcinoma	2
B2MULTI1659	M	66	C	Pancreas	Adenocarcinoma	2
B2MULTI1660	F	68	C	Brain	Metastatic (breast primary)	4
B2MULTI1661	M	55	C	Pancreas	Ductal adenocarcinoma	3
B2MULTI1662	F	66	C	Duodenum	NET	1
B2MULTI1663	M	61	C	Brain	GBM	4
B2MULTI1664	M	61	C	Kidney	Metastatic clear cell carcinoma	4
B2MULTI1665	F	70	NC	Symptomatic	No malignancy	N/A
B2MULTI1666	F	78	NC	Symptomatic	Multiple anthracotic lymph nodes and fibroadipose tissue in right lung	N/A
B2MULTI1667	M	73	C	Pancreas	IPMN	3
B2MULTI1668	M	66	C	Prostate	Invasive acinar adenocarcinoma	2
B2MULTI1669	F	70	C	Colorectal	Adenocarcinoma	3
B2MULTI1670	F	25	C	Brain	Astrocytoma	2
B2MULTI1671	F	78	C	Lung	Adenocarcinoma	1
B2MULTI1672	M	58	C	Colorectal	Adenocarcinoma	1
B2MULTI1673	F	68	C	Pancreas	Ductal adenocarcinoma	3
B2MULTI1674	F	79	NC	Symptomatic	Benign leiomyoma	N/A
B2MULTI1675	M	80	NC	Symptomatic	No malignancy	N/A
B2MULTI1676	M	74	C	Lung	SCC	2
B2MULTI1677	F	50	NC	Symptomatic	No malignancy	N/A
B2MULTI1678	F	50	NC	Symptomatic	No malignancy	N/A
B2MULTI1679	M	64	C	Kidney	Clear cell carcinoma	1
B2MULTI1680	M	68	C	Prostate	Invasive adenocarcinoma	3
B2MULTI1681	M	65	C	Kidney	Clear cell carcinoma	1
B2MULTI1682	M	82	C	Colorectal	Adenocarcinoma	3
B2MULTI1683	F	78	C	Breast	IDC	3
B2MULTI1684	F	63	C	Ovary	Adenocarcinoma	4
B2MULTI1685	F	75	C	Pancreas	Ampullary adenocarcinoma	2
B2MULTI1686	F	66	C	Brain	GBM	4
B2MULTI1687	M	57	C	Colorectal	Adenocarcinoma	3
B2MULTI1688	M	71	C	Brain	GBM	4
B2MULTI1689	F	70	C	Kidney	Clear cell carcinoma	2
B2MULTI1690	M	54	C	Kidney	Clear cell carcinoma	2
B2MULTI1691	M	72	C	Lung	SCC	3
B2MULTI1692	M	72	C	Prostate	Invasive adenocarcinoma	2
B2MULTI1693	M	75	C	Lung	SCC	3
B2MULTI1694	F	52	C	Kidney	Clear cell carcinoma	1
B2MULTI1695	M	65	C	Colorectal	Adenocarcinoma	2
B2MULTI1696	M	73	C	Brain	GBM	4
B2MULTI1697	M	59	C	Prostate	Invasive acinar adenocarcinoma	2
B2MULTI1698	F	60	C	Brain	GBM	4
B2MULTI1699	M	62	C	Colorectal	Adenocarcinoma	1
B2MULTI1700	M	73	NC	Symptomatic	Acute inflammatory abscess of right lung	N/A
B2MULTI1701	M	57	C	Prostate	Invasive acinar adenocarcinoma	2
B2MULTI1702	M	60	C	Kidney	Clear cell carcinoma	1
B2MULTI1703	F	53	NC	Symptomatic	Ovarian benign conditions (serous cystadenofibromas, cyst, polyp & leiomyomata)	N/A
B2MULTI1704	M	70	C	Lung	SCC	2
B2MULTI1705	M	70	NC	Symptomatic	No malignancy	N/A
B2MULTI1706	M	56	C	Breast	IDC	2
B2MULTI1707	F	65	C	Kidney	Clear cell carcinoma	1
B2MULTI1708	F	72	C	Lung	SCC	3
B2MULTI1709	F	71	NC	Symptomatic	No evidence of residual invasive malignancy within lung parenchyma	N/A
B2MULTI1710	M	64	C	Lung	Adenocarcinoma	3
B2MULTI1711	M	76	C	Colorectal	Adenocarcinoma	1
B2MULTI1712	F	52	C	Lung	NET adenocarcinoma	3
B2MULTI1713	M	73	C	Prostate	Metastatic adenocarcinoma	4
B2MULTI1714	F	75	C	Pancreas	Adenocarcinoma	3
B2MULTI1715	M	68	C	Brain	GBM	4
B2MULTI1716	M	51	C	Pancreas	Adenocarcinoma	2
B2MULTI1717	M	69	C	Prostate	Invasive acinar adenocarcinoma	2
B2MULTI1718	M	61	C	Breast	IDC	2
B2MULTI1719	M	77	C	Brain	GBM	4
B2MULTI1720	F	64	C	Lung	SCC	2
B2MULTI1721	M	67	C	Prostate	Invasive adenocarcinoma	2
B2MULTI1722	M	75	C	Pancreas	Metastatic adenocarcinoma	4
B2MULTI1723	M	80	C	Pancreas	Adenocarcinoma	3
B2MULTI1724	M	56	C	Prostate	Adenocarcinoma	2
B2MULTI1725	F	78	C	Breast	IDC	2
B2MULTI1726	F	79	C	Lung	Mucinous adenocarcinoma	4
B2MULTI1727	F	57	C	Kidney	Chromophobe RCC	1
B2MULTI1728	F	60	C	Lung	Adenocarcinoma	1
B2MULTI1729	F	47	C	Breast	IDC	3
B2MULTI1730	M	48	C	Kidney	Metastatic RCC	4
B2MULTI1731	M	70	NC	Symptomatic	Abdominal wall inflammation	N/A
B2MULTI1732	M	61	C	Brain	GBM	4
B2MULTI1733	F	65	C	Kidney	Clear cell carcinoma	1
B2MULTI1734	F	72	C	Lung	Adenocarcinoma	2
B2MULTI1735	M	65	C	Brain	Metastatic (upper GI primary)	4
B2MULTI1736	M	50	C	Pancreas	Adenocarcinoma	2
B2MULTI1737	M	41	NC	Symptomatic	No evidence of malignancy in lymph node examined	N/A
B2MULTI1738	F	40	C	Brain	Meningioma	2
B2MULTI1739	M	46	C	Prostate	Invasive acinar adenocarcinoma	1
B2MULTI1740	F	78	C	Brain	GBM	4
B2MULTI1741	M	40	C	Brain	Meningioma	2
B2MULTI1742	M	55	C	Brain	Oligodendroglioma	3
B2MULTI1743	F	61	C	Brain	Medulloblastoma	4
B2MULTI1744	M	59	C	Lung	SCC	3
B2MULTI1745	M	66	C	Prostate	Acinar adenocarcinoma	2
B2MULTI1746	F	59	C	Breast	IDC	3
B2MULTI1747	F	71	C	Lung	Adenocarcinoma	1
B2MULTI1748	M	71	C	Brain	GBM	4
B2MULTI1749	F	81	C	Colorectal	Adenocarcinoma	3
B2MULTI1750	F	63	C	Lung	Adenocarcinoma	2
B2MULTI1751	F	60	NC	Symptomatic	No malignancy	N/A
B2MULTI1752	M	68	C	Colorectal	Mucinous adenocarcinoma	2
B2MULTI1753	F	71	C	Ovary	Metatstatic adenocarcinoma	4
B2MULTI1754	F	50	C	Brain	Meningioma	2
B2MULTI1755	F	80	NC	Symptomatic	Benign ovarian serous cystadenofibroma, cyst & endometrial polyp	N/A
B2MULTI1756	F	75	C	Kidney	Clear cell carcinoma	2
B2MULTI1757	F	72	C	Brain	GBM	4
B2MULTI1758	F	30	C	Brain	Medulloblastoma	4
B2MULTI1759	M	50	C	Colorectal	Adenocarcinoma	1
B2MULTI1760	M	63	C	Brain	GBM	4
B2MULTI1761	F	64	C	Ovary	Moderately differentiated adenocarcinoma	1
B2MULTI1762	F	66	NC	Symptomatic	No evidence of malignancy	N/A
B2MULTI1763	M	62	C	Prostate	Adenocarcinoma	3
B2MULTI1764	M	60	C	Brain	GBM	4
B2MULTI1765	M	80	C	Brain	GBM	4
B2MULTI1766	M	64	C	Kidney	Clear cell carcinoma	1
B2MULTI1767	M	66	C	Prostate	Adenocarcinoma	1
B2MULTI1768	M	65	C	Prostate	Invasive adenocarcinoma	2
B2MULTI1769	M	82	C	Lung	Adenocarcinoma	3
B2MULTI1770	F	40	NC	Symptomatic	No malignancy	N/A
B2MULTI1771	F	67	C	Breast	IDC & DCIS	3
B2MULTI1772	F	59	NC	Symptomatic	Fibrosis and chronic inflammation	N/A
B2MULTI1773	M	80	C	Colorectal	Adenocarcinoma	1
B2MULTI1774	M	63	C	Brain	GBM	4
B2MULTI1775	F	77	C	Lung	SCC	2
B2MULTI1776	M	60	NC	Symptomatic	Sigmoid polyp	N/A
B2MULTI1777	F	70	C	Brain	Metastatic (breast primary)	4
B2MULTI1778	F	68	C	Brain	Metastatic (ovarian primary)	4
B2MULTI1779	F	76	C	Breast	IDC	3
B2MULTI1780	F	76	C	Colorectal	Adenocarcinoma	2
B2MULTI1781	F	66	C	Lung	Adenocarcinoma	3
B2MULTI1782	M	64	C	Brain	GBM	4
B2MULTI1783	M	66	C	Prostate	Adenocarcinoma	2
B2MULTI1784	F	54	C	Breast	IDC & ILC (mixed)	2
B2MULTI1785	F	43	C	Ovary	Bilateral Ovarian Endometrioid adenocarcinoma	3
B2MULTI1786	M	50	C	Kidney	Clear cell carcinoma	1
B2MULTI1787	M	70	C	Lung	Adenocarcinoma	3
B2MULTI1788	M	58	C	Pancreas	Adenocarcinoma	2
B2MULTI1789	M	65	NC	Symptomatic	No evidence of malignancy within pancreatic and/or colorectal tissues	N/A
B2MULTI1790	M	70	C	Pancreas	Adenocarcinoma	3
B2MULTI1791	M	52	C	Prostate	Invasive acinar adenocarcinoma	2
B2MULTI1792	F	78	C	Lung	Metastatic adenocarcinoma	4
B2MULTI1793	F	61	C	Brain	GBM	4
B2MULTI1794	F	41	C	Ovary	Complex mucinous borderline carcinoma	1
B2MULTI1795	F	54	C	Breast	IDC	2
B2MULTI1796	M	67	NC	Asymptomatic	No history of cancer	N/A
B2MULTI1797	M	30	NC	Symptomatic	No malignancy	N/A
B2MULTI1798	M	79	C	Kidney	Clear cell carcinoma	2
B2MULTI1799	F	51	C	Breast	Multifocal ILC	2
B2MULTI1800	M	59	C	Lung	SCC	2
B2MULTI1801	M	71	C	Colorectal	Adenocarcinoma	2
B2MULTI1802	M	81	C	Colorectal	Adenocarcinoma	2
B2MULTI1803	M	68	C	Brain	GBM	4
B2MULTI1804	F	47	C	Breast	Pleomorphic ILC	3
B2MULTI1805	F	65	C	Ovary	Poorly differentiated carcinoma	3
B2MULTI1806	M	62	C	Lung	LCLC	4
B2MULTI1807	F	60	NC	Symptomatic	No malignancy	N/A
B2MULTI1808	M	77	C	Kidney	Clear cell carcinoma	1
B2MULTI1809	F	50	C	Brain	Metastatic (unknown primary)	4
B2MULTI1810	M	79	C	Lung	Adenocarcinoma	3
B2MULTI1811	M	85	C	Colorectal	Adenocarcinoma	2
B2MULTI1812	M	82	C	Colorectal	Moderately differentiated invasive adenocarcinoma	3
B2MULTI1813	F	79	C	Kidney	Metastatic RCC	4
B2MULTI1814	M	78	C	Lung	Adenocarcinoma	3
B2MULTI1815	F	71	C	Brain	GBM	4
B2MULTI1816	F	54	NC	Symptomatic	Non-specific organising pneumonia	N/A
B2MULTI1817	M	57	C	Prostate	Adenocarcinoma	2
B2MULTI1818	F	50	C	Brain	Meningioma	2
B2MULTI1819	F	24	C	Brain	Glioma (Grade II)	2
B2MULTI1820	M	82	C	Colorectal	Adenocarcinoma	3
B2MULTI1821	M	82	C	Lung	Adenocarcinoma	2
B2MULTI1822	M	80	C	Colorectal	Adenocarcinoma	2
B2MULTI1823	F	62	C	Pancreas	Adenocarcinoma	2
B2MULTI1824	M	66	C	Prostate	Adenocarcinoma	2
B2MULTI1825	F	50	C	Brain	Meningioma	2
B2MULTI1826	M	28	NC	Symptomatic	N/A	N/A
B2MULTI1827	F	44	C	Brain	Metastatic (breast primary)	4
B2MULTI1828	F	64	C	Pancreas	Adenocarcinoma	2
B2MULTI1829	M	62	C	Lung	Adenocarcinoma	2
B2MULTI1830	M	63	C	Prostate	Invasive adenocarcinoma	2
B2MULTI1831	F	73	C	Ovary	Serous carcinoma	3
B2MULTI1832	F	71	C	Brain	Metastatic (breast primary)	4
B2MULTI1833	M	50	C	Pancreas	Adenocarcinoma	3
B2MULTI1834	M	54	C	Pancreas	Adenocarcinoma	2
B2MULTI1835	M	71	C	Colorectal	Adenocarcinoma	3
B2MULTI1836	M	49	C	Prostate	Invasive adenocarcinoma	2
B2MULTI1837	M	54	C	Lung	Adenocarcinoma	3
B2MULTI1838	M	66	C	Lung	SCC	3
B2MULTI1839	M	59	C	Lung	SCC	2
B2MULTI1840	M	62	C	Pancreas	Adenocarcinoma	2
B2MULTI1841	F	60	NC	Symptomatic	No malignancy	N/A
B2MULTI1842	M	76	C	Lung	Adenocarcinoma	2
B2MULTI1843	M	66	C	Brain	GBM	4
B2MULTI1844	F	44	C	Breast	IDC	3
B2MULTI1845	M	63	C	Lung	LCLC NET	3
B2MULTI1846	F	79	C	Breast	IDC	1
B2MULTI1847	F	45	C	Pancreas	Adenocarcinoma	3
B2MULTI1848	M	66	C	Prostate	Adenocarcinoma	2
B2MULTI1849	M	78	C	Lung	SCC	3
B2MULTI1850	M	73	C	Colorectal	Adenocarcinoma	3
B2MULTI1851	M	59	C	Brain	GBM	4
B2MULTI1852	M	73	C	Lung	SCC	1
B2MULTI1853	M	69	C	Colorectal	Adenocarcinoma	2
B2MULTI1854	F	84	C	Ovary	Mullerian mucinous borderline carcinoma	1
B2MULTI1855	F	32	C	Brain	Astrocytoma	3
B2MULTI1856	F	76	C	Breast	ILC	2
B2MULTI1857	F	48	C	Ovary	Serous carcinoma	3
B2MULTI1858	M	47	C	Prostate	Invasive acinar & ductal adenocarcinoma	3
B2MULTI1859	F	51	C	Breast	IDC & DCIS	3
B2MULTI1860	M	60	C	Prostate	Invasive adenocarcinoma	2
B2MULTI1861	M	62	C	Prostate	Invasive acinar adenocarcinoma	2
B2MULTI1862	F	28	C	Breast	IDC	3
B2MULTI1863	M	43	NC	Symptomatic	Acute and chronic lung inflammation	N/A
B2MULTI1864	M	54	C	Kidney	Papillary RCC	1
B2MULTI1865	M	48	C	Brain	GBM	4
B2MULTI1866	F	75	C	Lung	Adenocarcinoma	2
B2MULTI1867	F	70	NC	Symptomatic	No malignancy	N/A
B2MULTI1868	M	64	C	Colorectal	Adenocarcinoma	2
B2MULTI1869	M	71	NC	Symptomatic	Chronic inflammatory cell infiltrate of the lung parenchyma with features of obstructive pneumonia	N/A
B2MULTI1870	M	68	C	Prostate	Invasive adenocarcinoma	2
B2MULTI1871	F	73	NC	Symptomatic	Chronic colitis	N/A
B2MULTI1872	F	78	C	Brain	Metastatic (breast primary)	4
B2MULTI1873	F	47	NC	Symptomatic	Benign ovarian leiomyomas	N/A
B2MULTI1875	F	37	C	Ovary	Metastatic serous carcinoma	4
B2MULTI1876	M	68	NC	Symptomatic	Congestion and anthracosis of lung parenchyma	N/A
B2MULTI1877	F	59	C	Lung	LCLC	2
B2MULTI1878	M	81	C	Colorectal	Moderately differentiated adenocarcinoma	2
B2MULTI1879	F	57	C	Ovary	Serous carcinoma (recurrent)	3
B2MULTI1880	F	59	C	Ovary	Serous carcinoma	2
B2MULTI1881	F	58	C	Ovary	Mucinous adenocarcinoma	1
B2MULTI1882	F	59	C	Ovary	Granulosa cell carcinoma (recurrent)	2
B2MULTI1883	F	72	C	Ovary	Serous adenocarcinoma	2
B2MULTI1884	F	60	C	Ovary	Serous carcinoma	2
B2MULTI1885	F	31	C	Ovary	Mucinous borderline carcinoma	1
B2MULTI1886	F	51	C	Ovary	Serous carcinoma	3
B2MULTI1887	F	73	C	Ovary	Complex mucinous carcinoma	2
B2MULTI1888	F	58	C	Ovary	Serous/seromucinous borderline carcinoma (with micropapillary growth)	3
B2MULTI1889	F	70	C	Ovary	Mucinous adenocarcinoma	2
B2MULTI1890	F	59	C	Ovary	Endometrioid adenocarcinoma	1
B2MULTI1891	M	80	NC	Symptomatic	No malignancy	N/A
B2MULTI1892	M	70	NC	Symptomatic	No malignancy	N/A
B2MULTI1893	M	20	NC	Symptomatic	No malignancy	N/A
B2MULTI1894	M	70	NC	Symptomatic	No malignancy	N/A
B2MULTI1895	M	50	NC	Symptomatic	No malignancy	N/A
B2MULTI1896	M	50	NC	Symptomatic	No malignancy	N/A
B2MULTI1897	M	50	NC	Symptomatic	No malignancy	N/A
B2MULTI1898	M	80	NC	Symptomatic	No malignancy	N/A
B2MULTI1899	M	60	NC	Symptomatic	No malignancy	N/A
B2MULTI1900	M	20	NC	Symptomatic	No malignancy	N/A
B2MULTI1901	M	80	NC	Symptomatic	No malignancy	N/A
B2MULTI1902	M	80	NC	Symptomatic	No malignancy	N/A
B2MULTI1903	F	40	NC	Symptomatic	No malignancy	N/A
B2MULTI1904	F	80	NC	Symptomatic	No malignancy	N/A
B2MULTI1905	F	70	NC	Symptomatic	No malignancy	N/A
B2MULTI1906	F	50	NC	Symptomatic	No malignancy	N/A
B2MULTI1907	M	30	NC	Symptomatic	No malignancy	N/A
B2MULTI1908	M	60	NC	Symptomatic	No malignancy	N/A
B2MULTI1909	F	60	NC	Symptomatic	No malignancy	N/A
B2MULTI1910	M	30	NC	Symptomatic	No malignancy	N/A
B2MULTI1911	F	70	NC	Symptomatic	No malignancy	N/A
B2MULTI1912	F	80	NC	Symptomatic	No malignancy	N/A
B2MULTI1913	M	50	NC	Symptomatic	No malignancy	N/A
B2MULTI1914	F	30	NC	Symptomatic	No malignancy	N/A
B2MULTI1915	F	70	NC	Symptomatic	No malignancy	N/A
B2MULTI1916	F	60	NC	Symptomatic	No malignancy	N/A
B2MULTI1917	F	40	NC	Symptomatic	No malignancy	N/A
B2MULTI1918	M	30	NC	Symptomatic	No malignancy	N/A
B2MULTI1919	M	50	NC	Symptomatic	No malignancy	N/A
B2MULTI1920	F	80	NC	Symptomatic	No malignancy	N/A
B2MULTI1921	F	20	NC	Symptomatic	No malignancy	N/A
B2MULTI1922	M	60	NC	Symptomatic	No malignancy	N/A
B2MULTI1923	F	60	NC	Symptomatic	No malignancy	N/A
B2MULTI1924	M	50	NC	Symptomatic	No malignancy	N/A
B2MULTI1925	F	60	NC	Symptomatic	No malignancy	N/A
B2MULTI1926	M	70	NC	Symptomatic	No malignancy	N/A
B2MULTI1927	F	60	NC	Symptomatic	No malignancy	N/A
B2MULTI1928	F	30	NC	Symptomatic	No malignancy	N/A
B2MULTI1929	F	50	NC	Symptomatic	No malignancy	N/A
B2MULTI1930	F	40	NC	Symptomatic	No malignancy	N/A
B2MULTI1931	F	40	NC	Symptomatic	No malignancy	N/A
B2MULTI1932	M	30	NC	Symptomatic	No malignancy	N/A
B2MULTI1933	F	70	NC	Symptomatic	No malignancy	N/A
B2MULTI1934	F	90	NC	Symptomatic	No malignancy	N/A
B2MULTI1935	F	80	NC	Symptomatic	No malignancy	N/A
B2MULTI1936	F	20	NC	Symptomatic	No malignancy	N/A
B2MULTI1937	F	40	NC	Symptomatic	No malignancy	N/A
B2MULTI1938	F	70	NC	Symptomatic	No malignancy	N/A
B2MULTI1939	F	50	NC	Symptomatic	No malignancy	N/A
B2MULTI1940	M	60	NC	Symptomatic	No malignancy	N/A
B2MULTI1941	F	50	NC	Symptomatic	No malignancy	N/A
B2MULTI1942	F	70	NC	Symptomatic	No malignancy	N/A
B2MULTI1943	F	80	NC	Symptomatic	No malignancy	N/A
B2MULTI1944	M	40	NC	Symptomatic	No malignancy	N/A
B2MULTI1945	F	40	NC	Symptomatic	No malignancy	N/A
B2MULTI1946	F	60	NC	Symptomatic	No malignancy	N/A
B2MULTI1947	F	80	NC	Symptomatic	No malignancy	N/A
B2MULTI1948	M	40	NC	Symptomatic	No malignancy	N/A
B2MULTI1949	F	50	NC	Symptomatic	No malignancy	N/A
B2MULTI1950	M	80	NC	Symptomatic	No malignancy	N/A
B2MULTI1951	M	80	NC	Symptomatic	No malignancy	N/A
B2MULTI1952	F	50	NC	Symptomatic	No malignancy	N/A
B2MULTI1953	M	29	NC	Symptomatic	No malignancy	N/A
B2MULTI1954	M	90	NC	Symptomatic	No malignancy	N/A
B2MULTI1955	F	50	NC	Symptomatic	No malignancy	N/A
B2MULTI1956	M	20	NC	Symptomatic	No malignancy	N/A
B2MULTI1957	M	90	NC	Symptomatic	No malignancy	N/A
B2MULTI1958	M	50	NC	Symptomatic	No malignancy	N/A
B2MULTI1959	M	70	NC	Symptomatic	No malignancy	N/A
B2MULTI1960	M	70	NC	Symptomatic	No malignancy	N/A
B2MULTI1961	F	70	NC	Symptomatic	No malignancy	N/A
B2MULTI1962	F	60	NC	Symptomatic	No malignancy	N/A
B2MULTI1963	M	40	NC	Symptomatic	No malignancy	N/A
B2MULTI1964	M	30	NC	Symptomatic	No malignancy	N/A
B2MULTI1965	M	70	NC	Symptomatic	No malignancy	N/A
B2MULTI1966	M	20	NC	Symptomatic	No malignancy	N/A
B2MULTI1967	M	40	NC	Symptomatic	No malignancy	N/A
B2MULTI1968	M	60	NC	Symptomatic	No malignancy	N/A
B2MULTI1969	M	60	NC	Symptomatic	No malignancy	N/A
B2MULTI1970	F	70	NC	Symptomatic	No malignancy	N/A
B2MULTI1971	M	70	NC	Symptomatic	No malignancy	N/A
B2MULTI1972	F	60	NC	Symptomatic	No malignancy	N/A
B2MULTI1973	F	50	NC	Symptomatic	No malignancy	N/A
B2MULTI1974	M	40	NC	Symptomatic	No malignancy	N/A
B2MULTI1975	F	80	NC	Symptomatic	No malignancy	N/A
B2MULTI1976	M	30	NC	Symptomatic	No malignancy	N/A
B2MULTI1977	M	70	NC	Symptomatic	No malignancy	N/A
B2MULTI1978	M	80	NC	Symptomatic	No malignancy	N/A
B2MULTI1979	F	70	NC	Symptomatic	No malignancy	N/A
B2MULTI1980	M	80	NC	Symptomatic	No malignancy	N/A
B2MULTI1981	F	60	NC	Symptomatic	No malignancy	N/A
B2MULTI1982	F	70	NC	Symptomatic	No malignancy	N/A
B2MULTI1983	F	20	NC	Symptomatic	No malignancy	N/A
B2MULTI1984	F	40	NC	Symptomatic	No malignancy	N/A
B2MULTI1985	F	80	NC	Symptomatic	No malignancy	N/A
B2MULTI1986	F	70	NC	Symptomatic	No malignancy	N/A
B2MULTI1987	F	40	NC	Symptomatic	No malignancy	N/A
B2MULTI1988	F	20	NC	Symptomatic	No malignancy	N/A
B2MULTI1989	F	60	NC	Symptomatic	No malignancy	N/A
B2MULTI1990	F	50	NC	Symptomatic	No malignancy	N/A
B2MULTI1991	F	60	NC	Symptomatic	No malignancy	N/A
B2MULTI1992	M	70	NC	Symptomatic	No malignancy	N/A
B2MULTI1993	M	70	NC	Symptomatic	No malignancy	N/A
B2MULTI1994	F	20	NC	Symptomatic	No malignancy	N/A
B2MULTI1995	F	30	NC	Symptomatic	No malignancy	N/A
B2MULTI1996	M	80	NC	Symptomatic	No malignancy	N/A
B2MULTI1997	M	70	NC	Symptomatic	No malignancy	N/A
B2MULTI1998	F	60	NC	Symptomatic	No malignancy	N/A
B2MULTI1999	M	70	NC	Symptomatic	No malignancy	N/A
B2MULTI2000	M	80	NC	Symptomatic	No malignancy	N/A
B2MULTI2001	F	20	NC	Symptomatic	No malignancy	N/A
B2MULTI2002	F	70	NC	Symptomatic	No malignancy	N/A
B2MULTI2003	M	80	NC	Symptomatic	No malignancy	N/A
B2MULTI2004	M	30	NC	Symptomatic	No malignancy	N/A
B2MULTI2005	M	50	NC	Symptomatic	No malignancy	N/A
B2MULTI2006	M	80	NC	Symptomatic	No malignancy	N/A
B2MULTI2007	M	70	NC	Symptomatic	No malignancy	N/A
B2MULTI2008	F	70	NC	Symptomatic	No malignancy	N/A
B2MULTI2009	F	60	NC	Symptomatic	No malignancy	N/A
[truncated: 93 more rows]
